# Supplementary material for: Species-specific genes under selection characterize the co-evolution of slavemaker and host lifestyles
Source: BMC Evol Biol. 2017 Dec 4;17:237. doi: 10.1186/s12862-017-1078-9 (PMC5715652; doi:10.1186/s12862-017-1078-9)
Supplement: Supplementary file 3 — Codeml results on selected gene identified on branches leading to slavemakers and hosts, as well as each single species. Plus information on shared and private selected genes. (XLSX 135 kb) [file 12862_2017_1078_MOESM3_ESM.xlsx]

## Sheet: slavemakers
flybaseID	contigID	clusterID	p	signFDR	Blast	annotation	GO
FBgn0032721	Sample_412_C10_hfbr_Tcurvi_PF_(paired)_contig_14122	all6-vs-all610000170	2.12094e-07	1.22472e-05	gi|607364554|gb|EZA58766.1| Leukotriene A-4 hydrolase [Cerapachys biroi]	Leukotriene A-4 hydrolase	F:hydrolase activity
FBgn0027611	tcurvi-same-mixed-beh.fa_rep_c13667	all6-vs-all610000196	7.02031e-05	0.0021717	gi|322799964|gb|EFZ21090.1| hypothetical protein SINV_11995 [Solenopsis invicta]	hypothetical protein SINV_11995	F:alpha-mannosidase activity; F:zinc ion binding; P:mannose metabolic process; F:carbohydrate binding
FBgn0283531	tcurvi-same-mixed-beh.fa_c307	all6-vs-all610000200	3.77162e-06	0.000159359	gi|607362625|gb|EZA56872.1| Dual oxidase [Cerapachys biroi]	Dual oxidase	F:peroxidase activity; P:response to oxidative stress; F:calcium ion binding; C:integral component of membrane; P:oxidation-reduction process; F:heme binding
FBgn0024315	tcurvi-same-mixed-beh.fa_rep_c6399	all6-vs-all610000295	0.00037053	0.00899833	gi|322801079|gb|EFZ21832.1| hypothetical protein SINV_03497 [Solenopsis invicta]	hypothetical protein SINV_03497	F:ATP binding; F:protein kinase activity; P:protein phosphorylation
FBgn0034394	Sample_413_E1_hfdr_Tcurvi_PF_(paired)_contig_4252	all6-vs-all610000304	9.62428e-07	4.80936e-05	gi|332027316|gb|EGI67400.1| Putative inorganic phosphate cotransporter [Acromyrmex echinatior]	Putative inorganic phosphate cotransporter	P:transmembrane transport; C:integral component of membrane
FBgn0030478	tcurvi-same-mixed-beh.fa_c2272	all6-vs-all610000314	0.000323173	0.00807466	gi|322785442|gb|EFZ12113.1| hypothetical protein SINV_03790 [Solenopsis invicta]	hypothetical protein SINV_03790	F:pyridoxal phosphate binding; F:transaminase activity; P:biosynthetic process
FBgn0014340	tcurvi-same-mixed-beh.fa_rep_c4033	all6-vs-all610000321	6.29517e-28	5.45266e-25	gi|332023970|gb|EGI64188.1| hypothetical protein G5I_07348 [Acromyrmex echinatior]	hypothetical protein G5I_07348	C:nucleus; F:histone acetyltransferase activity; P:regulation of transcription, DNA-templated; P:histone acetylation
FBgn0030114	tcurvi-same-mixed-beh.fa_rep_c49176	all6-vs-all610000339	0.000271177	0.00701146	gi|332020980|gb|EGI61373.1| Kelch-like protein 5 [Acromyrmex echinatior]	Kelch-like protein 5	0
FBgn0038886	tcurvi-same-mixed-beh.fa_rep_c15777	all6-vs-all610000358	0.00162762	0.0298895	gi|322792404|gb|EFZ16388.1| hypothetical protein SINV_11844 [Solenopsis invicta]	hypothetical protein SINV_11844	F:transferase activity, transferring glycosyl groups
FBgn0004649	tcurvi-same-mixed-beh.fa_rep_c4099	all6-vs-all610000415	0.00154334	0.0287483	gi|74796184|sp|Q6X0I2.1|VGR_SOLIN RecName: Full=Vitellogenin receptor; Short=SiVgR; Flags: Precursor [Solenopsis invicta] >gi|42521628|gb|AAP92450.1| vitellogenin receptor [Solenopsis invicta]	vitellogenin receptor	C:membrane; F:receptor activity; P:receptor-mediated endocytosis
FBgn0039354	tcurvi-same-mixed-beh.fa_rep_c21099	all6-vs-all610000445	1.14789e-14	1.75458e-12	gi|332018334|gb|EGI58939.1| Relaxin receptor 1 [Acromyrmex echinatior]	Relaxin receptor 1	P:G-protein coupled receptor signaling pathway; C:integral component of membrane; F:protein-hormone receptor activity
FBgn0265045	tcurvi-same-mixed-beh.fa_rep_c8577	all6-vs-all610000458	1.76817e-05	0.000642602	gi|307172721|gb|EFN64027.1| Myosin light chain kinase, smooth muscle [Camponotus floridanus]	Myosin light chain kinase, smooth muscle	F:ATP binding; F:protein serine/threonine kinase activity; P:protein phosphorylation
FBgn0036273	tcurvi-same-mixed-beh.fa_rep_c3931	all6-vs-all610000477	1.96758e-37	1.02255e-33	gi|322794385|gb|EFZ17489.1| hypothetical protein SINV_80961 [Solenopsis invicta]	hypothetical protein SINV_80961	P:phosphatidylinositol dephosphorylation
FBgn0038535	tcurvi-same-mixed-beh.fa_rep_c11638	all6-vs-all610000490	8.39375e-06	0.000323128	gi|332030611|gb|EGI70299.1| Ribosome-binding protein 1 [Acromyrmex echinatior]	Ribosome-binding protein 1	0
FBgn0029822	tcurvi-same-mixed-beh.fa_rep_c1373	all6-vs-all610000500	6.66925e-23	2.03883e-20	gi|571531898|ref|XP_006570278.1| PREDICTED: broad-complex core protein isoforms 1/2/3/4/5 isoform X4 [Apis mellifera]	PREDICTED: broad-complex core protein isoforms 1/2/3/4/5 isoform X4	F:nucleic acid binding; F:metal ion binding
FBgn0029105	tcurvi-same-mixed-beh.fa_rep_c2335	all6-vs-all610000510	4.24716e-27	2.4525e-24	gi|332030215|gb|EGI69998.1| Alpha-catulin [Acromyrmex echinatior]	Alpha-catulin	F:cadherin binding; C:actin cytoskeleton; F:structural molecule activity; P:cell adhesion
FBgn0085413	tcurvi-same-mixed-beh.fa_rep_c32926	all6-vs-all610000516	0.000484672	0.0109993	gi|322789776|gb|EFZ14942.1| hypothetical protein SINV_80333 [Solenopsis invicta]	hypothetical protein SINV_80333	F:NAD+ kinase activity; F:ATP binding; F:diacylglycerol kinase activity; P:phosphorylation; P:protein kinase C-activating G-protein coupled receptor signaling pathway; P:intracellular signal transduction
FBgn0038693	tcurvi-same-mixed-beh.fa_rep_c5466	all6-vs-all610000526	0.000296107	0.00755231	gi|332022068|gb|EGI62393.1| Protein unc-79-like protein [Acromyrmex echinatior]	Protein unc-79-like protein	0
FBgn0028741	tcurvi-same-mixed-beh.fa_rep_c8571	all6-vs-all610000532	3.93366e-09	2.7626e-07	gi|332018578|gb|EGI59163.1| 1-phosphatidylinositol-3-phosphate 5-kinase [Acromyrmex echinatior]	1-phosphatidylinositol-3-phosphate 5-kinase	F:ATP binding; F:phosphatidylinositol phosphate kinase activity; F:metal ion binding; P:cellular protein metabolic process; P:phosphatidylinositol phosphorylation; P:intracellular signal transduction
FBgn0260991	tcurvi-same-mixed-beh.fa_rep_c27892	all6-vs-all610000533	0.000783066	0.0164097	gi|322800431|gb|EFZ21435.1| hypothetical protein SINV_09269 [Solenopsis invicta]	hypothetical protein SINV_09269	0
#N/A	tcurvi-same-mixed-beh.fa_rep_c15863	all6-vs-all610000548	0.000622553	0.0135373	gi|322791954|gb|EFZ16086.1| hypothetical protein SINV_08622 [Solenopsis invicta]	hypothetical protein SINV_08622	0
#N/A	tcurvi-same-mixed-beh.fa_rep_c47363	all6-vs-all610000599	8.3319e-05	0.00247434	gi|332021881|gb|EGI62217.1| hypothetical protein G5I_09467 [Acromyrmex echinatior]	hypothetical protein G5I_09467	0
FBgn0002906	tcurvi-same-mixed-beh.fa_rep_c8107	all6-vs-all610000601	1.23136e-06	5.98075e-05	gi|332023927|gb|EGI64145.1| Bloom syndrome protein-like protein [Acromyrmex echinatior]	Bloom syndrome protein-like protein	F:DNA binding; F:ATP binding; P:DNA repair; F:ATP-dependent 3'-5' DNA helicase activity; P:DNA replication; P:DNA duplex unwinding; P:obsolete ATP catabolic process; P:DNA recombination; F:protein dimerization activity; C:intracellular
FBgn0250823	tcurvi-same-mixed-beh.fa_rep_c1533	all6-vs-all610000635	4.138e-10	3.5842e-08	gi|665811977|ref|XP_008554483.1| PREDICTED: casein kinase I isoform gamma-3 isoform X4 [Microplitis demolitor]	PREDICTED: casein kinase I isoform gamma-3 isoform X4	0
FBgn0038037	tcurvi-same-mixed-beh.fa_rep_c1374	all6-vs-all610000644	0.000359613	0.0088156	gi|607356861|gb|EZA51353.1| N-acetylglucosamine-1-phosphotransferase subunits alpha/beta [Cerapachys biroi]	N-acetylglucosamine-1-phosphotransferase subunits alpha/beta	C:membrane; P:metabolic process; P:cell differentiation; F:transferase activity, transferring phosphorus-containing groups
FBgn0053329	tcurvi-same-mixed-beh.fa_rep_c4988	all6-vs-all610000674	0.00159607	0.0294141	gi|332023444|gb|EGI63687.1| Serine protease gd [Acromyrmex echinatior]	Serine protease gd	P:proteolysis; F:serine-type endopeptidase activity
FBgn0052626	tcurvi-same-mixed-beh.fa_rep_c7796	all6-vs-all610000689	0.00110173	0.022022	gi|340727261|ref|XP_003401966.1| PREDICTED: AMP deaminase 2-like isoform 2 [Bombus terrestris]	PREDICTED: AMP deaminase 2-like isoform 2	F:AMP deaminase activity; P:IMP salvage
FBgn0004652	tcurvi-same-mixed-beh.fa_rep_c1592	all6-vs-all610000718	3.73207e-29	3.87912e-26	gi|383850040|ref|XP_003700636.1| PREDICTED: zinc finger and BTB domain-containing protein 34-like isoform 1 [Megachile rotundata]	PREDICTED: zinc finger and BTB domain-containing protein 34-like isoform 1	F:nucleic acid binding; F:metal ion binding
FBgn0030366	tcurvi-same-mixed-beh.fa_rep_c17053	all6-vs-all610000751	0.00298712	0.0476849	gi|332030782|gb|EGI70458.1| Ubiquitin carboxyl-terminal hydrolase 7 [Acromyrmex echinatior]	Ubiquitin carboxyl-terminal hydrolase 7	F:cysteine-type peptidase activity; F:thiol-dependent ubiquitinyl hydrolase activity; P:ubiquitin-dependent protein catabolic process
FBgn0039879	tcurvi-same-mixed-beh.fa_rep_c3953	all6-vs-all610000759	0.00176946	0.0313853	gi|332027365|gb|EGI67448.1| Glutamate receptor delta-2 subunit [Acromyrmex echinatior]	Glutamate receptor delta-2 subunit	P:ion transmembrane transport; C:membrane; P:ionotropic glutamate receptor signaling pathway; F:ionotropic glutamate receptor activity; F:extracellular-glutamate-gated ion channel activity
FBgn0021818	tcurvi-same-mixed-beh.fa_rep_c2638	all6-vs-all610000760	3.54678e-06	0.000152621	gi|332023977|gb|EGI64195.1| Connector enhancer of kinase suppressor of ras 3 [Acromyrmex echinatior]	Connector enhancer of kinase suppressor of ras 3	P:phosphorylation; F:kinase activity
FBgn0000037	tcurvi-same-mixed-beh.fa_rep_c2990	all6-vs-all610000761	0.000386536	0.00930012	gi|189908194|gb|ACE60222.1| muscarinic acetylcholine receptor [Polyrhachis vicina]	muscarinic acetylcholine receptor	C:integral component of plasma membrane; P:positive regulation of ATPase activity; F:chaperone binding; F:G-protein coupled acetylcholine receptor activity; P:G-protein coupled acetylcholine receptor signaling pathway; F:ATPase activator activity; P:response to stress
FBgn0033494	tcurvi-same-mixed-beh.fa_rep_c3768	all6-vs-all610000762	2.00865e-14	2.82134e-12	gi|332027392|gb|EGI67475.1| Potassium voltage-gated channel subfamily KQT member 1 [Acromyrmex echinatior]	Potassium voltage-gated channel subfamily KQT member 1	F:voltage-gated potassium channel activity; P:potassium ion transmembrane transport; C:voltage-gated potassium channel complex
FBgn0034426	Sample_413_E1_hfdr_Tcurvi_PF_(paired)_contig_4327	all6-vs-all610000788	0.000394895	0.00941407	gi|332023901|gb|EGI64121.1| hypothetical protein G5I_07470 [Acromyrmex echinatior]	hypothetical protein G5I_07470	0
FBgn0035192	tcurvi-same-mixed-beh.fa_c15787	all6-vs-all610000793	2.31868e-11	2.15182e-09	gi|307173647|gb|EFN64498.1| Potassium channel subfamily K member 9 [Camponotus floridanus]	Potassium channel subfamily K member 9	P:potassium ion transmembrane transport; C:integral component of membrane; F:potassium channel activity
FBgn0041210	tcurvi-same-mixed-beh.fa_rep_c8563	all6-vs-all610000828	8.56497e-14	1.08566e-11	gi|307180954|gb|EFN68742.1| Histone deacetylase 4 [Camponotus floridanus]	Histone deacetylase 4	F:NAD-dependent histone deacetylase activity (H3-K9 specific); F:NAD-dependent histone deacetylase activity (H4-K16 specific); F:metal ion binding; P:transcription, DNA-templated; F:NAD-dependent histone deacetylase activity (H3-K14 specific); P:histone H3-K9 modification; C:histone deacetylase complex; P:regulation of transcription, DNA-templated; P:histone H4 deacetylation; F:NAD-dependent hist…
FBgn0037144	tcurvi-same-mixed-beh.fa_rep_c2119	all6-vs-all610000830	0.000343794	0.00850808	gi|607356804|gb|EZA51300.1| Solute carrier family 22 member [Cerapachys biroi]	Solute carrier family 22 member	P:transmembrane transport; F:transmembrane transporter activity; C:integral component of membrane
FBgn0035400	tcurvi-same-mixed-beh.fa_rep_c7591	all6-vs-all610000847	2.30938e-27	1.50023e-24	gi|665806106|ref|XP_008551279.1| PREDICTED: hippocampus abundant transcript 1 protein isoform X2 [Microplitis demolitor]	PREDICTED: hippocampus abundant transcript 1 protein isoform X2	P:transmembrane transport; C:integral component of membrane; C:plasma membrane; F:transporter activity
FBgn0031752	tcurvi-same-mixed-beh.fa_rep_c3185	all6-vs-all610000876	0.00185154	0.0324764	gi|332031480|gb|EGI70964.1| Serine/threonine kinase 11-interacting protein [Acromyrmex echinatior]	Serine/threonine kinase 11-interacting protein	P:phosphorylation; F:kinase activity
FBgn0031384	tcurvi-same-mixed-beh.fa_c452	all6-vs-all610000911	9.20364e-10	7.35866e-08	gi|332024650|gb|EGI64847.1| hypothetical protein G5I_06747 [Acromyrmex echinatior]	hypothetical protein G5I_06747	F:ubiquitin-protein transferase activity; F:ligase activity; P:protein ubiquitination
FBgn0029823	tcurvi-same-mixed-beh.fa_rep_c4985	all6-vs-all610000921	2.53957e-24	1.01524e-21	gi|322794373|gb|EFZ17477.1| hypothetical protein SINV_09632 [Solenopsis invicta]	hypothetical protein SINV_09632	F:pyridoxal phosphate binding; P:L-serine metabolic process; F:glycine hydroxymethyltransferase activity; P:tetrahydrofolate interconversion; F:methyltransferase activity; P:glycine metabolic process; P:methylation
FBgn0266377	tcurvi-same-mixed-beh.fa_rep_c5622	all6-vs-all610000940	0.000725199	0.0153206	gi|322796169|gb|EFZ18745.1| hypothetical protein SINV_07491 [Solenopsis invicta]	hypothetical protein SINV_07491	P:phosphorelay signal transduction system; P:metabolic process; F:signal transducer activity; F:3',5'-cyclic-nucleotide phosphodiesterase activity
FBgn0039959	tcurvi-same-mixed-beh.fa_rep_c30073	all6-vs-all610000947	5.16257e-08	3.31233e-06	gi|322799020|gb|EFZ20480.1| hypothetical protein SINV_15779 [Solenopsis invicta]	hypothetical protein SINV_15779	0
FBgn0030251	tcurvi-same-mixed-beh.fa_c45714	all6-vs-all610000953	0.000431022	0.0100001	gi|332019179|gb|EGI59689.1| Poly(U)-specific endoribonuclease-A [Acromyrmex echinatior]	Poly(U)-specific endoribonuclease-A	F:hydrolase activity, acting on ester bonds; P:metabolic process
FBgn0052549	tcurvi-same-mixed-beh.fa_rep_c15060	all6-vs-all610000964	2.28764e-13	2.76485e-11	gi|307195629|gb|EFN77471.1| Cytosolic purine 5'-nucleotidase [Harpegnathos saltator]	Cytosolic purine 5'-nucleotidase	F:metal ion binding
FBgn0261276	tcurvi-same-mixed-beh.fa_rep_c31611	all6-vs-all610001000	0.00258388	0.0426299	gi|322800185|gb|EFZ21270.1| hypothetical protein SINV_08341 [Solenopsis invicta]	hypothetical protein SINV_08341	F:GTP binding; F:GTPase activity; P:obsolete GTP catabolic process
FBgn0032006	tcurvi-same-mixed-beh.fa_rep_c1975	all6-vs-all610001011	1.80625e-06	8.45684e-05	gi|332021682|gb|EGI62038.1| Vascular endothelial growth factor receptor 1 [Acromyrmex echinatior]	Vascular endothelial growth factor receptor 1	F:ATP binding; P:peptidyl-tyrosine phosphorylation; F:transmembrane receptor protein tyrosine kinase activity; C:integral component of membrane; P:transmembrane receptor protein tyrosine kinase signaling pathway
FBgn0030343	tcurvi-same-mixed-beh.fa_rep_c5019	all6-vs-all610001025	2.08557e-05	0.000736022	gi|307194123|gb|EFN76571.1| Copper-transporting ATPase 1 [Harpegnathos saltator]	Copper-transporting ATPase 1	F:ATP binding; F:copper ion binding; F:cation-transporting ATPase activity; P:metabolic process; P:cation transmembrane transport; C:integral component of membrane; P:metal ion transport
FBgn0243514	Sample_413_E1_hfdr_Tcurvi_PF_(paired)_contig_6068	all6-vs-all610001026	9.75361e-13	1.0785e-10	gi|322778999|gb|EFZ09403.1| hypothetical protein SINV_02780 [Solenopsis invicta]	hypothetical protein SINV_02780	0
FBgn0052264	tcurvi-same-mixed-beh.fa_rep_c2630	all6-vs-all610001030	7.93776e-13	8.96795e-11	gi|571519613|ref|XP_006564059.1| PREDICTED: phosphatase and actin regulator 4 isoform X5 [Apis mellifera]	PREDICTED: phosphatase and actin regulator 4 isoform X5	0
FBgn0262477	tcurvi-same-mixed-beh.fa_s39413	all6-vs-all610001031	5.36662e-07	2.81721e-05	gi|571567356|ref|XP_006560348.1| PREDICTED: FoxP protein isoform X11 [Apis mellifera]	PREDICTED: FoxP protein isoform X11	F:transcription factor activity, sequence-specific DNA binding; P:regulation of transcription, DNA-templated; F:sequence-specific DNA binding
#N/A	tcurvi-same-mixed-beh.fa_rep_c48362	all6-vs-all610001034	1.28897e-12	1.39558e-10	gi|322794045|gb|EFZ17261.1| hypothetical protein SINV_01845 [Solenopsis invicta]	hypothetical protein SINV_01845	0
FBgn0038312	tcurvi-same-mixed-beh.fa_rep_c3036	all6-vs-all610001041	1.49805e-10	1.3423e-08	gi|607365914|gb|EZA60090.1| Zinc transporter ZIP1 [Cerapachys biroi]	Zinc transporter ZIP1	P:transmembrane transport; C:membrane; F:metal ion transmembrane transporter activity; P:metal ion transport
#N/A	Sample_413_E1_hfdr_Tcurvi_PF_(paired)_contig_4958	all6-vs-all610001078	7.15173e-05	0.00219926	gi|332018282|gb|EGI58887.1| Sperm surface protein Sp17 [Acromyrmex echinatior]	Sperm surface protein Sp17	0
FBgn0039640	tcurvi-same-mixed-beh.fa_rep_c13849	all6-vs-all610001090	9.83065e-10	7.74089e-08	gi|332019302|gb|EGI59810.1| Thyrotropin-releasing hormone-degrading ectoenzyme [Acromyrmex echinatior]	Thyrotropin-releasing hormone-degrading ectoenzyme	F:zinc ion binding; P:proteolysis; F:aminopeptidase activity; F:metallopeptidase activity
FBgn0037712	tcurvi-same-mixed-beh.fa_rep_c3115	all6-vs-all610001095	0.00104063	0.0209618	gi|307203255|gb|EFN82410.1| IQ and AAA domain-containing protein ENSP00000340148 [Harpegnathos saltator]	IQ and AAA domain-containing protein ENSP00000340148	F:ATP binding
FBgn0001319	tcurvi-same-mixed-beh.fa_rep_c4632	all6-vs-all610001144	0.00156633	0.0289687	gi|380023596|ref|XP_003695604.1| PREDICTED: transcription factor collier-like [Apis florea]	PREDICTED: transcription factor collier-like	F:DNA binding; P:regulation of transcription, DNA-templated
FBgn0039560	tcurvi-same-mixed-beh.fa_c23141	all6-vs-all610001150	6.65113e-15	1.04745e-12	gi|332029099|gb|EGI69113.1| Biorientation of chromosomes in cell division protein 1-like protein [Acromyrmex echinatior]	Biorientation of chromosomes in cell division protein 1-like protein	P:cell division
#N/A	tcurvi-same-mixed-beh.fa_rep_c6662	all6-vs-all610001153	6.57437e-05	0.00208521	gi|332027967|gb|EGI68018.1| Gastrula zinc finger protein 5-1 [Acromyrmex echinatior]	Gastrula zinc finger protein 5-1	F:metal ion binding
FBgn0001180	tcurvi-same-mixed-beh.fa_rep_c3978	all6-vs-all610001179	7.37108e-12	7.51127e-10	gi|332025093|gb|EGI65274.1| Protein hunchback [Acromyrmex echinatior]	Protein hunchback	F:transcription factor activity, sequence-specific DNA binding; P:transcription, DNA-templated; F:binding; P:regulation of biological process
FBgn0000535	tcurvi-same-mixed-beh.fa_rep_c14468	all6-vs-all610001211	0.000309392	0.0078054	gi|383849890|ref|XP_003700567.1| PREDICTED: potassium voltage-gated channel protein eag-like [Megachile rotundata]	PREDICTED: potassium voltage-gated channel protein eag-like	F:phosphorelay sensor kinase activity; F:voltage-gated potassium channel activity; P:potassium ion transmembrane transport; P:phosphorelay signal transduction system; C:integral component of membrane; P:signal transduction by protein phosphorylation
FBgn0029157	tcurvi-same-mixed-beh.fa_rep_c2209	all6-vs-all610001220	0.00312283	0.0491798	gi|332025018|gb|EGI65205.1| Protein phosphatase Slingshot [Acromyrmex echinatior]	Protein phosphatase Slingshot	F:DNA binding; C:cytoskeleton; F:protein tyrosine phosphatase activity; P:peptidyl-tyrosine dephosphorylation; F:protein tyrosine/serine/threonine phosphatase activity
FBgn0034442	tcurvi-same-mixed-beh.fa_rep_c2509	all6-vs-all610001234	4.21544e-23	1.36923e-20	gi|332025125|gb|EGI65305.1| Cytochrome b5 reductase 4 [Acromyrmex echinatior]	Cytochrome b5 reductase 4	F:oxidoreductase activity; F:metal ion binding; P:oxidation-reduction process; F:heme binding
FBgn0028704	tcurvi-same-mixed-beh.fa_rep_c4798	all6-vs-all610001237	0.000443168	0.0102169	gi|332028624|gb|EGI68659.1| WD and tetratricopeptide repeats protein 1 [Acromyrmex echinatior]	WD and tetratricopeptide repeats protein 1	0
FBgn0026869	tcurvi-same-mixed-beh.fa_rep_c10691	all6-vs-all610001247	0.000852503	0.0176512	gi|607353643|gb|EZA48374.1| G/T mismatch-specific thymine DNA glycosylase [Cerapachys biroi]	G/T mismatch-specific thymine DNA glycosylase	F:hydrolase activity, hydrolyzing N-glycosyl compounds; F:DNA binding; P:DNA repair
FBgn0037073	tcurvi-same-mixed-beh.fa_rep_c49256	all6-vs-all610001277	2.82656e-07	1.5967e-05	gi|332024523|gb|EGI64721.1| Pre-rRNA-processing protein TSR1-like protein [Acromyrmex echinatior]	Pre-rRNA-processing protein TSR1-like protein	C:nucleus; P:ribosome biogenesis
FBgn0037275	Sample_409_C1_hfbr_Tcurvi_PF_(paired)_contig_15927	all6-vs-all610001280	0.000170847	0.00469785	gi|322778939|gb|EFZ09353.1| hypothetical protein SINV_03278 [Solenopsis invicta]	hypothetical protein SINV_03278	F:binding
FBgn0263782	tcurvi-same-mixed-beh.fa_rep_c13729	all6-vs-all610001298	6.6098e-19	1.4313e-16	gi|332017838|gb|EGI58498.1| 3-hydroxy-3-methylglutaryl-coenzyme A reductase [Acromyrmex echinatior]	3-hydroxy-3-methylglutaryl-coenzyme A reductase	C:endoplasmic reticulum membrane; F:NADP binding; C:integral component of membrane; P:coenzyme A metabolic process; P:oxidation-reduction process; P:isoprenoid biosynthetic process; F:hydroxymethylglutaryl-CoA reductase (NADPH) activity
FBgn0015277	Sample_413_E1_hfdr_Tcurvi_PF_(paired)_contig_328	all6-vs-all610001307	0.000572107	0.0125985	gi|307166565|gb|EFN60628.1| hypothetical protein EAG_05356 [Camponotus floridanus]	hypothetical protein EAG_05356	F:DNA binding
FBgn0003175	tcurvi-same-mixed-beh.fa_rep_c8841	all6-vs-all610001333	0.00173529	0.03109	gi|383861442|ref|XP_003706195.1| PREDICTED: uncharacterized protein LOC100876997 [Megachile rotundata]	PREDICTED: uncharacterized protein LOC100876997	0
FBgn0260004	tcurvi-same-mixed-beh.fa_c151	all6-vs-all610001433	0.000932766	0.019085	gi|307195790|gb|EFN77604.1| Lysosome membrane protein 2 [Harpegnathos saltator]	Lysosome membrane protein 2	F:G-protein coupled receptor activity; P:G-protein coupled receptor signaling pathway; C:integral component of membrane; P:cell adhesion
FBgn0032450	tcurvi-same-mixed-beh.fa_rep_c16050	all6-vs-all610001436	0.00284199	0.0461557	gi|322792852|gb|EFZ16685.1| hypothetical protein SINV_10130 [Solenopsis invicta]	hypothetical protein SINV_10130	F:ATP binding
FBgn0036518	tcurvi-same-mixed-beh.fa_rep_c6523	all6-vs-all610001447	0.00199072	0.0344859	gi|332026109|gb|EGI66257.1| Rho GTPase-activating protein 20 [Acromyrmex echinatior]	Rho GTPase-activating protein 20	P:signal transduction; C:intracellular
FBgn0038617	tcurvi-same-mixed-beh.fa_rep_c15292	all6-vs-all610001448	0.000503777	0.011285	gi|307183988|gb|EFN70559.1| WD repeat-containing protein 37 [Camponotus floridanus]	WD repeat-containing protein 37	0
FBgn0037028	tcurvi-same-mixed-beh.fa_rep_c11721	all6-vs-all610001491	1.49306e-33	2.58648e-30	gi|332023976|gb|EGI64194.1| Protein ITFG3 [Acromyrmex echinatior]	Protein ITFG3	0
FBgn0014906	tcurvi-same-mixed-beh.fa_rep_c3483	all6-vs-all610001497	0.000297308	0.00755231	gi|322785452|gb|EFZ12123.1| hypothetical protein SINV_07398 [Solenopsis invicta]	hypothetical protein SINV_07398	P:metabolic process; F:transferase activity; F:hydrolase activity
FBgn0020018	tcurvi-same-mixed-beh.fa_rep_c6545	all6-vs-all610001500	2.13891e-06	9.8371e-05	gi|322798707|gb|EFZ20305.1| hypothetical protein SINV_06926 [Solenopsis invicta]	hypothetical protein SINV_06926	P:porphyrin-containing compound biosynthetic process; F:oxygen-dependent protoporphyrinogen oxidase activity; P:oxidation-reduction process
FBgn0035490	Sample_412_C10_hfbr_Tcurvi_PF_(paired)_contig_9595	all6-vs-all610001563	0.00113781	0.022656	gi|307172183|gb|EFN63708.1| hypothetical protein EAG_09634 [Camponotus floridanus]	hypothetical protein EAG_09634	F:structural constituent of cuticle
FBgn0054015	tcurvi-same-mixed-beh.fa_rep_c6392	all6-vs-all610001567	1.46175e-14	2.11693e-12	gi|332031284|gb|EGI70812.1| Mitochondrial enolase superfamily member 1 [Acromyrmex echinatior]	Mitochondrial enolase superfamily member 1	P:cellular amino acid catabolic process; F:catalytic activity
FBgn0035010	tcurvi-same-mixed-beh.fa_rep_c10117	all6-vs-all610001580	2.91046e-07	1.62641e-05	gi|340709362|ref|XP_003393279.1| PREDICTED: trace amine-associated receptor 8b-like [Bombus terrestris]	PREDICTED: trace amine-associated receptor 8b-like	F:G-protein coupled receptor activity; P:G-protein coupled receptor signaling pathway; C:integral component of membrane
FBgn0264000	tcurvi-same-mixed-beh.fa_rep_c1247	all6-vs-all610001584	2.00724e-05	0.000714496	gi|380018371|ref|XP_003693103.1| PREDICTED: LOW QUALITY PROTEIN: glutamate receptor 1-like [Apis florea]	PREDICTED: LOW QUALITY PROTEIN: glutamate receptor 1-like	P:ion transmembrane transport; C:membrane; P:ionotropic glutamate receptor signaling pathway; F:ionotropic glutamate receptor activity; F:extracellular-glutamate-gated ion channel activity
FBgn0039864	tcurvi-same-mixed-beh.fa_rep_c13437	all6-vs-all610001586	0.000493326	0.011147	gi|332024665|gb|EGI64859.1| Alpha-tocopherol transfer protein-like protein [Acromyrmex echinatior]	Alpha-tocopherol transfer protein-like protein	P:transport; C:intracellular; F:transporter activity
FBgn0264711	tcurvi-same-mixed-beh.fa_rep_c22732	all6-vs-all610001602	2.6569e-35	6.90396e-32	gi|607355095|gb|EZA49690.1| Ankyrin repeat and BTB/POZ domain-containing protein [Cerapachys biroi]	Ankyrin repeat and BTB/POZ domain-containing protein	F:protein heterodimerization activity
FBgn0033631	tcurvi-same-mixed-beh.fa_rep_c4414	all6-vs-all610001635	3.24116e-06	0.000141549	gi|332028485|gb|EGI68526.1| Superoxide dismutase [Cu-Zn], chloroplastic [Acromyrmex echinatior]	Superoxide dismutase	F:metal ion binding; P:removal of superoxide radicals; P:oxidation-reduction process; F:superoxide dismutase activity
FBgn0030808	tcurvi-same-mixed-beh.fa_c4892	all6-vs-all610001695	4.26347e-06	0.000174467	gi|322780408|gb|EFZ09896.1| hypothetical protein SINV_03206 [Solenopsis invicta]	hypothetical protein SINV_03206	P:signal transduction; F:GTPase activator activity; C:intracellular; P:positive regulation of GTPase activity
FBgn0035173	tcurvi-same-mixed-beh.fa_rep_c7687	all6-vs-all610001729	5.2186e-06	0.000210241	gi|322782665|gb|EFZ10528.1| hypothetical protein SINV_06258 [Solenopsis invicta]	hypothetical protein SINV_06258	P:transmembrane transport; C:integral component of membrane
FBgn0259174	tcurvi-same-mixed-beh.fa_rep_c14441	all6-vs-all610001743	1.51164e-08	1.02026e-06	gi|607361214|gb|EZA55507.1| E3 ubiquitin-protein ligase Nedd-4 [Cerapachys biroi]	E3 ubiquitin-protein ligase Nedd-4	F:ubiquitin-protein transferase activity; F:ligase activity; P:protein ubiquitination
FBgn0052137	tcurvi-same-mixed-beh.fa_rep_c13906	all6-vs-all610001745	0.000334966	0.00832927	gi|48095001|ref|XP_394327.1| PREDICTED: bicaudal D-related protein homolog isoform 1 [Apis mellifera]	PREDICTED: bicaudal D-related protein homolog isoform 1	0
FBgn0039016	tcurvi-same-mixed-beh.fa_rep_c30530	all6-vs-all610001755	7.01732e-05	0.0021717	gi|332020119|gb|EGI60563.1| Endoribonuclease Dcr-1 [Acromyrmex echinatior]	Endoribonuclease Dcr-1	P:RNA phosphodiester bond hydrolysis, endonucleolytic; F:RNA binding; F:ribonuclease III activity; P:rRNA catabolic process; P:RNA processing
FBgn0262619	Sample_413_E1_hfdr_Tcurvi_PF_(paired)_contig_12050	all6-vs-all610001765	2.84309e-08	1.8943e-06	gi|322801939|gb|EFZ22486.1| hypothetical protein SINV_00170 [Solenopsis invicta]	hypothetical protein SINV_00170	F:GTP binding; P:DNA ligation involved in DNA repair; F:DNA binding; F:ATP binding; F:DNA ligase (ATP) activity; P:DNA replication; P:DNA recombination; P:DNA biosynthetic process
FBgn0027490	Sample_412_C10_hfbr_Tcurvi_PF_(paired)_contig_4511	all6-vs-all610001766	0.00057667	0.0126454	gi|332026878|gb|EGI66979.1| YEATS domain-containing protein 2 [Acromyrmex echinatior]	YEATS domain-containing protein 2	C:nucleus; P:regulation of transcription, DNA-templated
FBgn0039754	tcurvi-same-mixed-beh.fa_rep_c49349	all6-vs-all610001777	0.000224426	0.00604323	gi|332030927|gb|EGI70553.1| Acyl-CoA Delta(11) desaturase [Acromyrmex echinatior]	Acyl-CoA Delta(11) desaturase	F:stearoyl-CoA 9-desaturase activity; F:iron ion binding; C:integral component of membrane; C:endoplasmic reticulum; P:oxidation-reduction process; P:fatty acid biosynthetic process
FBgn0025866	tcurvi-same-mixed-beh.fa_rep_c2174	all6-vs-all610001813	1.04222e-05	0.000392495	gi|383859913|ref|XP_003705436.1| PREDICTED: calpain-B-like isoform 1 [Megachile rotundata]	PREDICTED: calpain-B-like isoform 1	F:calcium ion binding; P:proteolysis; F:calcium-dependent cysteine-type endopeptidase activity; C:intracellular
FBgn0002932	tcurvi-same-mixed-beh.fa_rep_c14897	all6-vs-all610001817	0.000154384	0.00429055	gi|332022138|gb|EGI62460.1| Protein neuralized [Acromyrmex echinatior]	Protein neuralized	F:zinc ion binding
FBgn0024366	Sample_411_C7_hfbr_Tcurvi_PF_(paired)_contig_11420	all6-vs-all610001843	0.000631377	0.0136719	gi|322788215|gb|EFZ13997.1| hypothetical protein SINV_13640 [Solenopsis invicta]	hypothetical protein SINV_13640	0
FBgn0011740	tcurvi-same-mixed-beh.fa_rep_c15328	all6-vs-all610001867	6.92706e-07	3.56435e-05	gi|307176273|gb|EFN65904.1| Alpha-mannosidase 2 [Camponotus floridanus]	Alpha-mannosidase 2	F:alpha-mannosidase activity; F:zinc ion binding; P:mannose metabolic process; F:carbohydrate binding
FBgn0027784	tcurvi-same-mixed-beh.fa_rep_c15437	all6-vs-all610001882	4.52232e-07	2.39822e-05	gi|332026263|gb|EGI66402.1| RING finger protein 17 [Acromyrmex echinatior]	RING finger protein 17	0
FBgn0004859	tcurvi-same-mixed-beh.fa_rep_c6464	all6-vs-all610001896	0.000565105	0.0124972	gi|322792299|gb|EFZ16283.1| hypothetical protein SINV_03457 [Solenopsis invicta]	hypothetical protein SINV_03457	F:nucleic acid binding; F:metal ion binding
FBgn0013576	tcurvi-same-mixed-beh.fa_rep_c7198	all6-vs-all610001904	3.87468e-06	0.000162393	gi|322792146|gb|EFZ16198.1| hypothetical protein SINV_03832 [Solenopsis invicta]	hypothetical protein SINV_03832	0
FBgn0034045	tcurvi-same-mixed-beh.fa_rep_c13232	all6-vs-all610001906	2.17825e-11	2.09636e-09	gi|332019295|gb|EGI59803.1| Sugar transporter ERD6-like 7 [Acromyrmex echinatior]	Sugar transporter ERD6-like 7	F:substrate-specific transmembrane transporter activity; P:transmembrane transport; C:integral component of membrane; P:carbohydrate transport
FBgn0031815	tcurvi-same-mixed-beh.fa_c12818	all6-vs-all610001933	1.50347e-07	8.82269e-06	gi|332021255|gb|EGI61640.1| Lysophospholipid acyltransferase 7 [Acromyrmex echinatior]	Lysophospholipid acyltransferase 7	F:transferase activity, transferring acyl groups; P:metabolic process; C:integral component of membrane
FBgn0261090	tcurvi-same-mixed-beh.fa_rep_c5692	all6-vs-all610001940	6.29744e-17	1.12854e-14	gi|307180439|gb|EFN68465.1| Synaptotagmin-6 [Camponotus floridanus]	Synaptotagmin-6	C:synaptic vesicle; C:membrane; P:transport; F:transporter activity
FBgn0032348	tcurvi-same-mixed-beh.fa_c13467	all6-vs-all610001943	0.000401085	0.00947471	gi|332021627|gb|EGI61986.1| MPN domain-containing protein [Acromyrmex echinatior]	MPN domain-containing protein	0
FBgn0036258	tcurvi-same-mixed-beh.fa_rep_c14772	all6-vs-all610001949	0.00149232	0.028202	gi|332030227|gb|EGI70010.1| ATPase family AAA domain-containing protein 5 [Acromyrmex echinatior]	ATPase family AAA domain-containing protein 5	F:nucleotide binding; F:translation initiation factor activity; P:formation of translation preinitiation complex; C:eukaryotic 43S preinitiation complex; C:eukaryotic 48S preinitiation complex; P:regulation of translational initiation; C:eukaryotic translation initiation factor 3 complex
FBgn0053639	tcurvi-same-mixed-beh.fa_rep_c9408	all6-vs-all610001970	0.000266899	0.00695609	gi|332028261|gb|EGI68308.1| UPF0636 protein C4orf41-like protein [Acromyrmex echinatior]	UPF0636 protein C4orf41-like protein	F:G-protein coupled receptor activity; P:G-protein coupled receptor signaling pathway; C:integral component of membrane
FBgn0029997	tcurvi-same-mixed-beh.fa_rep_c8526	all6-vs-all610001977	5.91293e-08	3.7475e-06	gi|332023210|gb|EGI63466.1| NCK-interacting protein with SH3 domain [Acromyrmex echinatior]	NCK-interacting protein with SH3 domain	C:nucleus; F:translation initiation factor activity; P:regulation of transcription, DNA-templated; P:translational initiation
FBgn0032946	tcurvi-same-mixed-beh.fa_c6144	all6-vs-all610001979	0.00153463	0.0286887	gi|332018803|gb|EGI59362.1| Sodium/potassium-transporting ATPase subunit beta-1 [Acromyrmex echinatior]	Sodium/potassium-transporting ATPase subunit beta-1	P:potassium ion transport; P:sodium ion transport; C:sodium:potassium-exchanging ATPase complex
FBgn0039465	tcurvi-same-mixed-beh.fa_c16331	all6-vs-all610001996	8.80053e-10	7.21876e-08	gi|307175830|gb|EFN65645.1| Tetraspanin-31 [Camponotus floridanus]	Tetraspanin-31	C:integral component of membrane
FBgn0031529	tcurvi-same-mixed-beh.fa_rep_c5727	all6-vs-all610002032	0.00024155	0.00645688	gi|607365439|gb|EZA59634.1| Protein MMS22-like protein [Cerapachys biroi]	Protein MMS22-like protein	0
FBgn0038809	tcurvi-same-mixed-beh.fa_rep_c21499	all6-vs-all610002041	0.00214697	0.0368244	gi|322779484|gb|EFZ09676.1| hypothetical protein SINV_10920 [Solenopsis invicta]	hypothetical protein SINV_10920	C:nucleus; P:regulation of transcription, DNA-templated
FBgn0037445	tcurvi-same-mixed-beh.fa_c638	all6-vs-all610002073	2.54172e-19	5.74317e-17	gi|332027618|gb|EGI67688.1| DNA-binding protein RFX7 [Acromyrmex echinatior]	DNA-binding protein RFX7	F:DNA binding; P:regulation of transcription, DNA-templated
FBgn0037140	tcurvi-same-mixed-beh.fa_rep_c2557	all6-vs-all610002090	0.00219208	0.0373965	gi|607356804|gb|EZA51300.1| Solute carrier family 22 member [Cerapachys biroi]	Solute carrier family 22 member	P:transmembrane transport; F:transmembrane transporter activity; C:integral component of membrane
FBgn0283510	tcurvi-same-mixed-beh.fa_rep_c9385	all6-vs-all610002116	0.000119466	0.00341134	gi|322788784|gb|EFZ14352.1| hypothetical protein SINV_04467 [Solenopsis invicta]	hypothetical protein SINV_04467	F:peptidylglycine monooxygenase activity; F:copper ion binding; P:peptide metabolic process; C:membrane; F:lyase activity; P:oxidation-reduction process
FBgn0028387	tcurvi-same-mixed-beh.fa_rep_c2081	all6-vs-all610002140	0.000208523	0.00567378	gi|340728384|ref|XP_003402505.1| PREDICTED: hypothetical protein LOC100642668 [Bombus terrestris]	PREDICTED: hypothetical protein LOC100642668	C:nucleus; F:histone acetyltransferase activity; F:transcription factor activity, sequence-specific DNA binding; F:zinc ion binding; P:regulation of transcription, DNA-templated; P:histone acetylation
FBgn0028563	tcurvi-same-mixed-beh.fa_c1189	all6-vs-all610002180	6.0593e-09	4.19869e-07	gi|322798598|gb|EFZ20202.1| hypothetical protein SINV_03617 [Solenopsis invicta]	hypothetical protein SINV_03617	F:substrate-specific transmembrane transporter activity; P:transmembrane transport; C:integral component of membrane; P:carbohydrate transport
FBgn0043458	tcurvi-same-mixed-beh.fa_rep_c7338	all6-vs-all610002185	3.05352e-09	2.20405e-07	gi|332020645|gb|EGI61051.1| Protein zer-1-like protein [Acromyrmex echinatior]	Protein zer-1-like protein	0
FBgn0052425	tcurvi-same-mixed-beh.fa_rep_c7436	all6-vs-all610002193	2.12452e-19	5.01868e-17	gi|332020633|gb|EGI61040.1| C2 domain-containing protein 3 [Acromyrmex echinatior]	C2 domain-containing protein 3	0
FBgn0051019	Sample_413_E1_hfdr_Tcurvi_PF_(paired)_contig_4693	all6-vs-all610002226	0.000135779	0.0038143	gi|307190849|gb|EFN74695.1| Cytosolic carboxypeptidase-like protein 5 [Camponotus floridanus]	Cytosolic carboxypeptidase-like protein 5	F:zinc ion binding; F:metallocarboxypeptidase activity; P:proteolysis
FBgn0004370	tcurvi-same-mixed-beh.fa_rep_c5519	all6-vs-all610002230	3.88908e-05	0.00126322	gi|332024128|gb|EGI64344.1| Tyrosine-protein phosphatase 10D [Acromyrmex echinatior]	Tyrosine-protein phosphatase 10D	F:protein tyrosine phosphatase activity; P:peptidyl-tyrosine dephosphorylation
FBgn0015803	tcurvi-same-mixed-beh.fa_rep_c4189	all6-vs-all610002231	4.02835e-06	0.000166153	gi|332023156|gb|EGI63412.1| Rho guanine nucleotide exchange factor 7 [Acromyrmex echinatior]	Rho guanine nucleotide exchange factor 7	F:Rho guanyl-nucleotide exchange factor activity; P:positive regulation of GTPase activity
FBgn0033540	tcurvi-same-mixed-beh.fa_rep_c38820	all6-vs-all610002259	8.33254e-12	8.32773e-10	gi|322799521|gb|EFZ20829.1| hypothetical protein SINV_10169 [Solenopsis invicta]	hypothetical protein SINV_10169	F:catalytic activity; P:metabolic process
FBgn0085444	tcurvi-same-mixed-beh.fa_rep_c6789	all6-vs-all610002263	8.67107e-10	7.21876e-08	gi|332027382|gb|EGI67465.1| GON-4-like protein [Acromyrmex echinatior]	GON-4-like protein	F:DNA binding; F:chromatin binding
FBgn0027341	Sample_412_C10_hfbr_Tcurvi_PF_(paired)_contig_6696	all6-vs-all610002264	8.61924e-05	0.00254512	gi|307173242|gb|EFN64295.1| Glucosamine--fructose-6-phosphate aminotransferase [isomerizing] 2 [Camponotus floridanus]	Glucosamine--fructose-6-phosphate aminotransferase	P:carbohydrate biosynthetic process; F:glutamine-fructose-6-phosphate transaminase (isomerizing) activity; F:carbohydrate binding
FBgn0005386	Sample_413_E1_hfdr_Tcurvi_PF_(paired)_contig_1882	all6-vs-all610002270	7.2492e-08	4.43224e-06	gi|322798377|gb|EFZ20101.1| hypothetical protein SINV_07690 [Solenopsis invicta]	hypothetical protein SINV_07690	C:nucleus; F:DNA binding; F:zinc ion binding; P:histone lysine methylation; F:histone-lysine N-methyltransferase activity; F:chromatin binding
FBgn0031990	tcurvi-same-mixed-beh.fa_c296	all6-vs-all610002292	3.29606e-23	1.14198e-20	gi|332023936|gb|EGI64154.1| Phospholipase DDHD1 [Acromyrmex echinatior]	Phospholipase DDHD1	F:metal ion binding
FBgn0027582	tcurvi-same-mixed-beh.fa_rep_c45719	all6-vs-all610002348	0.00140015	0.0267521	gi|307188345|gb|EFN73120.1| Probable cation-transporting ATPase 13A1 [Camponotus floridanus]	Probable cation-transporting ATPase 13A1	F:ATP binding; F:cation-transporting ATPase activity; F:metal ion binding; P:cation transmembrane transport; C:integral component of membrane; P:obsolete ATP catabolic process
FBgn0000723	tcurvi-same-mixed-beh.fa_rep_c5759	all6-vs-all610002377	1.0502e-27	7.797e-25	gi|607353539|gb|EZA48284.1| Tyrosine-protein kinase Fps85D [Cerapachys biroi]	Tyrosine-protein kinase Fps85D	F:ATP binding; P:peptidyl-tyrosine phosphorylation; F:protein tyrosine kinase activity
FBgn0031975	tcurvi-same-mixed-beh.fa_rep_c49214	all6-vs-all610002387	4.00792e-07	2.19254e-05	gi|332026786|gb|EGI66895.1| Annulin [Acromyrmex echinatior]	Annulin	F:protein-glutamine gamma-glutamyltransferase activity; F:metal ion binding; P:peptide cross-linking
FBgn0262139	tcurvi-same-mixed-beh.fa_rep_c4481	all6-vs-all610002414	6.89871e-07	3.56435e-05	gi|332027679|gb|EGI67747.1| Protein trachealess [Acromyrmex echinatior]	Protein trachealess	C:nucleus; F:DNA binding; P:transcription, DNA-templated; P:signal transduction; P:regulation of transcription, DNA-templated; F:protein dimerization activity; F:signal transducer activity
FBgn0000303	tcurvi-same-mixed-beh.fa_rep_c4368	all6-vs-all610002478	1.04286e-26	5.41972e-24	gi|607360340|gb|EZA54671.1| Choline O-acetyltransferase [Cerapachys biroi]	Choline O-acetyltransferase	F:transferase activity, transferring acyl groups; P:metabolic process
FBgn0042641	tcurvi-same-mixed-beh.fa_rep_c3181	all6-vs-all610002544	0.00229995	0.0386167	gi|332020297|gb|EGI60728.1| Discoidin domain-containing receptor 2 [Acromyrmex echinatior]	Discoidin domain-containing receptor 2	F:ATP binding; C:cytoplasm; F:pyrophosphatase activity; F:protein kinase activity; P:cell adhesion; P:protein phosphorylation
FBgn0030342	tcurvi-same-mixed-beh.fa_rep_c28876	all6-vs-all610002568	7.90149e-05	0.00236	gi|332031508|gb|EGI70980.1| NudC domain-containing protein 1 [Acromyrmex echinatior]	NudC domain-containing protein 1	P:isoprenoid biosynthetic process
FBgn0040394	tcurvi-same-mixed-beh.fa_rep_c18416	all6-vs-all610002589	1.93869e-05	0.000694854	gi|332018798|gb|EGI59359.1| Cyclin-L1 [Acromyrmex echinatior]	Cyclin-L1	C:nucleus; F:protein kinase binding; P:regulation of transcription, DNA-templated; P:RNA processing; P:regulation of cyclin-dependent protein serine/threonine kinase activity
FBgn0030328	tcurvi-same-mixed-beh.fa_rep_c2145	all6-vs-all610002602	2.95353e-06	0.000131192	gi|332022829|gb|EGI63102.1| hypothetical protein G5I_08549 [Acromyrmex echinatior]	hypothetical protein G5I_08549	0
FBgn0032208	tcurvi-same-mixed-beh.fa_rep_c13812	all6-vs-all610002659	1.5385e-10	1.35518e-08	gi|322780593|gb|EFZ09977.1| hypothetical protein SINV_12881 [Solenopsis invicta]	hypothetical protein SINV_12881	F:ubiquitin-protein transferase activity; F:metal ion binding; F:ligase activity; P:protein ubiquitination
FBgn0037344	tcurvi-same-mixed-beh.fa_rep_c2446	all6-vs-all610002670	2.87697e-05	0.000990172	gi|307166916|gb|EFN60820.1| RING and PHD-finger domain-containing protein KIAA1542 [Camponotus floridanus]	RING and PHD-finger domain-containing protein KIAA1542	F:zinc ion binding
FBgn0260934	tcurvi-same-mixed-beh.fa_rep_c2378	all6-vs-all610002678	3.37095e-21	8.75941e-19	gi|645010644|ref|XP_008213553.1| PREDICTED: serine/threonine-protein kinase MARK2-like isoform X10 [Nasonia vitripennis] >gi|645010647|ref|XP_008213554.1| PREDICTED: serine/threonine-protein kinase MARK2-like isoform X10 [Nasonia vitripennis] >gi|645010650|ref|XP_008213555.1| PREDICTED: serine/threonine-protein kinase MARK2-like isoform X10 [Nasonia vitripennis]	PREDICTED: serine/threonine-protein kinase MARK2-like isoform X10	F:ATP binding; F:protein serine/threonine kinase activity; P:protein phosphorylation
FBgn0028878	tcurvi-same-mixed-beh.fa_rep_c15078	all6-vs-all610002692	0.00101955	0.0206171	gi|332028893|gb|EGI68915.1| Zinc finger protein 358 [Acromyrmex echinatior]	Zinc finger protein 358	F:nucleic acid binding; F:metal ion binding
FBgn0037137	tcurvi-same-mixed-beh.fa_rep_c8403	all6-vs-all610002715	0.000502368	0.011285	gi|307175603|gb|EFN65512.1| hypothetical protein EAG_10300 [Camponotus floridanus]	hypothetical protein EAG_10300	F:protein binding; F:purine ribonucleoside triphosphate binding; C:cytoplasm; F:purine ribonucleoside binding; P:mitotic nuclear division; P:rRNA processing; C:nucleolus; F:purine ribonucleotide binding; C:nucleoplasm; F:poly(A) RNA binding
FBgn0027093	tcurvi-same-mixed-beh.fa_rep_c16714	all6-vs-all610002717	0.000209639	0.00567446	gi|332030674|gb|EGI70362.1| Arginyl-tRNA synthetase, cytoplasmic [Acromyrmex echinatior]	Arginyl-tRNA synthetase, cytoplasmic	F:ATP binding; F:arginine-tRNA ligase activity; C:cytoplasm; P:arginyl-tRNA aminoacylation
FBgn0030344	tcurvi-same-mixed-beh.fa_rep_c1684	all6-vs-all610002721	1.5436e-05	0.000568942	gi|332030031|gb|EGI69856.1| X-linked retinitis pigmentosa GTPase regulator-like protein [Acromyrmex echinatior]	X-linked retinitis pigmentosa GTPase regulator-like protein	F:calcium ion binding
FBgn0039466	tcurvi-same-mixed-beh.fa_rep_c38775	all6-vs-all610002739	0.000767374	0.0161459	gi|332030153|gb|EGI69947.1| Putative Rho GTPase-activating protein [Acromyrmex echinatior]	Putative Rho GTPase-activating protein	P:regulation of small GTPase mediated signal transduction; F:GTPase activator activity; P:positive regulation of GTPase activity
FBgn0259171	Sample_409_C1_hfbr_Tcurvi_PF_(paired)_contig_8147	all6-vs-all610002740	9.19095e-05	0.00269861	gi|607368385|gb|EZA62498.1| High affinity cGMP-specific 3',5'-cyclic phosphodiesterase 9A [Cerapachys biroi]	High affinity cGMP-specific 3',5'-cyclic phosphodiesterase 9A	F:metal ion binding; P:signal transduction; P:metabolic process; F:3',5'-cyclic-nucleotide phosphodiesterase activity
FBgn0034085	tcurvi-same-mixed-beh.fa_rep_c14059	all6-vs-all610002751	2.09604e-05	0.000736022	gi|332025578|gb|EGI65741.1| Receptor-type tyrosine-protein phosphatase beta [Acromyrmex echinatior]	Receptor-type tyrosine-protein phosphatase beta	F:protein tyrosine phosphatase activity; P:peptidyl-tyrosine dephosphorylation
FBgn0000150	tcurvi-same-mixed-beh.fa_rep_c14617	all6-vs-all610002752	4.70202e-13	5.43031e-11	gi|332017502|gb|EGI58222.1| hypothetical protein G5I_13695 [Acromyrmex echinatior]	hypothetical protein G5I_13695	0
FBgn0283508	tcurvi-same-mixed-beh.fa_rep_c6276	all6-vs-all610002753	1.48875e-09	1.1378e-07	gi|332028322|gb|EGI68369.1| Exportin-4 [Acromyrmex echinatior]	Exportin-4	0
FBgn0034985	tcurvi-same-mixed-beh.fa_rep_c1868	all6-vs-all610002766	0.00172786	0.03109	gi|332024497|gb|EGI64695.1| Myelin gene regulatory factor [Acromyrmex echinatior]	Myelin gene regulatory factor	F:DNA binding; F:transcription factor activity, sequence-specific DNA binding; P:regulation of transcription, DNA-templated
FBgn0264308	tcurvi-same-mixed-beh.fa_rep_c10177	all6-vs-all610002770	0.000120867	0.00343248	gi|322788189|gb|EFZ13971.1| hypothetical protein SINV_08318 [Solenopsis invicta]	hypothetical protein SINV_08318	F:nucleic acid binding; F:metal ion binding
FBgn0039668	tcurvi-same-mixed-beh.fa_rep_c10938	all6-vs-all610002785	0.00155059	0.02878	gi|332023071|gb|EGI63336.1| Protein TRC8-like protein [Acromyrmex echinatior]	Protein TRC8-like protein	F:zinc ion binding
FBgn0283442	tcurvi-same-mixed-beh.fa_rep_c8421	all6-vs-all610002802	0.00101292	0.0205631	gi|332028992|gb|EGI69006.1| ATP-dependent RNA helicase vasa [Acromyrmex echinatior]	ATP-dependent RNA helicase vasa	F:nucleic acid binding; F:ATP binding; P:obsolete ATP catabolic process; F:ATP-dependent helicase activity
FBgn0038454	tcurvi-same-mixed-beh.fa_rep_c7714	all6-vs-all610002806	0.00236919	0.0394637	gi|332020668|gb|EGI61074.1| Omega-amidase NIT2 [Acromyrmex echinatior]	Omega-amidase NIT2	F:nucleic acid binding; F:hydrolase activity, acting on carbon-nitrogen (but not peptide) bonds; P:nitrogen compound metabolic process
FBgn0028836	tcurvi-same-mixed-beh.fa_rep_c15574	all6-vs-all610002827	1.29552e-09	1.0049e-07	gi|307170602|gb|EFN62786.1| COP9 signalosome complex subunit 7 [Camponotus floridanus]	COP9 signalosome complex subunit 7	0
FBgn0003391	tcurvi-same-mixed-beh.fa_rep_c3917	all6-vs-all610002854	5.55426e-06	0.000222042	gi|332024905|gb|EGI65093.1| DE-cadherin [Acromyrmex echinatior]	DE-cadherin	F:calcium ion binding; C:integral component of membrane; P:homophilic cell adhesion via plasma membrane adhesion molecules; C:plasma membrane
FBgn0034745	tcurvi-same-mixed-beh.fa_rep_c10393	all6-vs-all610002912	0.000297907	0.00755231	gi|322799263|gb|EFZ20654.1| hypothetical protein SINV_01766 [Solenopsis invicta]	hypothetical protein SINV_01766	0
FBgn0034734	tcurvi-same-mixed-beh.fa_s38662	all6-vs-all610002927	1.34437e-15	2.25377e-13	gi|332021632|gb|EGI61991.1| Small subunit processome component 20-like protein [Acromyrmex echinatior]	Small subunit processome component 20-like protein	0
FBgn0004584	tcurvi-same-mixed-beh.fa_rep_c45528	all6-vs-all610002998	3.94494e-17	7.3221e-15	gi|332024107|gb|EGI64323.1| Recombination repair protein 1 [Acromyrmex echinatior]	Recombination repair protein 1	F:DNA binding; P:DNA repair; P:nucleic acid phosphodiester bond hydrolysis; F:endonuclease activity; C:intracellular
FBgn0263072	tcurvi-same-mixed-beh.fa_rep_c1280	all6-vs-all610003005	1.19555e-17	2.38971e-15	gi|322798375|gb|EFZ20099.1| hypothetical protein SINV_06790 [Solenopsis invicta]	hypothetical protein SINV_06790	F:nucleic acid binding; C:nucleus; F:transcription factor activity, sequence-specific DNA binding; F:metal ion binding; P:transcription, DNA-templated; P:regulation of transcription, DNA-templated
FBgn0036992	tcurvi-same-mixed-beh.fa_rep_c10441	all6-vs-all610003006	5.1482e-08	3.31233e-06	gi|322790012|gb|EFZ15088.1| hypothetical protein SINV_09653 [Solenopsis invicta]	hypothetical protein SINV_09653	P:aromatic amino acid family metabolic process; F:4-hydroxyphenylpyruvate dioxygenase activity; F:metal ion binding; P:oxidation-reduction process; F:lactoylglutathione lyase activity
FBgn0038951	tcurvi-same-mixed-beh.fa_rep_c3258	all6-vs-all610003025	0.00119724	0.02352	gi|322791297|gb|EFZ15814.1| hypothetical protein SINV_06955 [Solenopsis invicta]	hypothetical protein SINV_06955	F:DNA binding; F:DNA-directed RNA polymerase activity; P:transcription, DNA-templated
FBgn0021796	tcurvi-same-mixed-beh.fa_c12494	all6-vs-all610003037	3.24359e-05	0.00109799	gi|332022776|gb|EGI63049.1| DNA-dependent protein kinase catalytic subunit [Acromyrmex echinatior]	DNA-dependent protein kinase catalytic subunit	C:nucleus; F:DNA binding; F:DNA-dependent protein kinase activity; F:ATP binding; P:double-strand break repair via nonhomologous end joining; P:protein phosphorylation
FBgn0028341	tcurvi-same-mixed-beh.fa_rep_c1502	all6-vs-all610003040	6.46973e-06	0.000256666	gi|332024495|gb|EGI64693.1| Receptor-type tyrosine-protein phosphatase R [Acromyrmex echinatior]	Receptor-type tyrosine-protein phosphatase R	F:protein tyrosine phosphatase activity; P:peptidyl-tyrosine dephosphorylation
FBgn0037781	tcurvi-same-mixed-beh.fa_rep_c10488	all6-vs-all610003055	0.00321271	0.0499894	gi|322792807|gb|EFZ16640.1| hypothetical protein SINV_05178 [Solenopsis invicta]	hypothetical protein SINV_05178	F:ubiquitin-protein transferase activity; P:DNA repair; F:zinc ion binding; C:Fanconi anaemia nuclear complex; F:ligase activity; P:protein ubiquitination
FBgn0046704	tcurvi-same-mixed-beh.fa_rep_c9634	all6-vs-all610003102	1.78988e-12	1.89837e-10	gi|307183173|gb|EFN70082.1| Nucleoprotein TPR [Camponotus floridanus]	Nucleoprotein TPR	P:protein import into nucleus; C:viral nucleocapsid; C:nuclear pore
FBgn0051999	Sample_409_C1_hfbr_Tcurvi_PF_(paired)_contig_4560	all6-vs-all610003105	0.000242273	0.00645688	gi|332023828|gb|EGI64052.1| Fibrillin-3 [Acromyrmex echinatior]	Fibrillin-3	C:nucleus; F:chitin binding; F:calcium ion binding; P:chitin metabolic process; F:extracellular matrix structural constituent; C:proteinaceous extracellular matrix; P:nucleosome assembly
#N/A	tcurvi-same-mixed-beh.fa_c8740	all6-vs-all610003136	7.50786e-08	4.53702e-06	gi|307186388|gb|EFN72022.1| Breast cancer type 2 susceptibility protein-like protein [Camponotus floridanus]	Breast cancer type 2 susceptibility protein-like protein	P:double-strand break repair via homologous recombination; F:single-stranded DNA binding
#N/A	Sample_412_C10_hfbr_Tcurvi_PF_(paired)_contig_11232	all6-vs-all610003173	3.5828e-06	0.000152621	gi|322778760|gb|EFZ09176.1| hypothetical protein SINV_03430 [Solenopsis invicta]	hypothetical protein SINV_03430	C:microtubule organizing center; P:microtubule anchoring
#N/A	Sample_412_C10_hfbr_Tcurvi_PF_(paired)_contig_8590	all6-vs-all610003193	7.94789e-06	0.000310565	gi|322784375|gb|EFZ11346.1| hypothetical protein SINV_04299 [Solenopsis invicta]	hypothetical protein SINV_04299	0
FBgn0019925	tcurvi-same-mixed-beh.fa_rep_c9171	all6-vs-all610003196	0.00201975	0.0348725	gi|322795274|gb|EFZ18079.1| hypothetical protein SINV_03085 [Solenopsis invicta]	hypothetical protein SINV_03085	C:integral component of membrane
FBgn0003053	tcurvi-same-mixed-beh.fa_rep_c4064	all6-vs-all610003198	0.000102695	0.00296504	gi|332025133|gb|EGI65313.1| Ras-responsive element-binding protein 1 [Acromyrmex echinatior]	Ras-responsive element-binding protein 1	F:nucleic acid binding; F:metal ion binding
FBgn0033349	tcurvi-same-mixed-beh.fa_rep_c13626	all6-vs-all610003289	1.48836e-22	4.29724e-20	gi|332022411|gb|EGI62719.1| Stromal membrane-associated protein 1 [Acromyrmex echinatior]	Stromal membrane-associated protein 1	F:zinc ion binding; F:GTPase activator activity; P:regulation of GTPase activity; P:positive regulation of GTPase activity
FBgn0265190	tcurvi-same-mixed-beh.fa_rep_c7894	all6-vs-all610003291	3.47528e-05	0.00115776	gi|332030039|gb|EGI69864.1| GPI transamidase component PIG-S [Acromyrmex echinatior]	GPI transamidase component PIG-S	F:calcium ion binding; P:attachment of GPI anchor to protein; C:GPI-anchor transamidase complex
FBgn0032042	tcurvi-same-mixed-beh.fa_rep_c14938	all6-vs-all610003305	3.58035e-06	0.000152621	gi|332018155|gb|EGI58761.1| Fibroblast growth factor receptor substrate 2 [Acromyrmex echinatior]	Fibroblast growth factor receptor substrate 2	F:insulin receptor binding
FBgn0035237	tcurvi-same-mixed-beh.fa_rep_c44830	all6-vs-all610003308	7.62641e-22	2.08602e-19	gi|332022740|gb|EGI63016.1| BTB/POZ domain-containing protein 8 [Acromyrmex echinatior]	BTB/POZ domain-containing protein 8	0
FBgn0033996	tcurvi-same-mixed-beh.fa_rep_c8622	all6-vs-all610003347	3.64949e-05	0.00120805	gi|332024679|gb|EGI64872.1| Nischarin [Acromyrmex echinatior]	Nischarin	F:phosphatidylinositol binding
FBgn0002174	tcurvi-same-mixed-beh.fa_rep_c2993	all6-vs-all610003376	1.01931e-07	6.08893e-06	gi|322785350|gb|EFZ12024.1| hypothetical protein SINV_09539 [Solenopsis invicta]	hypothetical protein SINV_09539	F:ATP binding; F:heat shock protein binding; F:transferase activity, transferring glycosyl groups; P:response to heat; F:metal ion binding; F:unfolded protein binding; P:protein folding
#N/A	tcurvi-same-mixed-beh.fa_rep_c7913	all6-vs-all610003430	8.04163e-06	0.000311883	gi|332023953|gb|EGI64171.1| DNA (cytosine-5)-methyltransferase PliMCI [Acromyrmex echinatior]	DNA (cytosine-5)-methyltransferase PliMCI	C:nucleus; F:DNA binding; F:DNA (cytosine-5-)-methyltransferase activity; F:zinc ion binding; P:C-5 methylation of cytosine; F:chromatin binding
FBgn0038296	tcurvi-same-mixed-beh.fa_rep_c2698	all6-vs-all610003443	2.41001e-06	0.000107973	gi|332030095|gb|EGI69920.1| E3 ubiquitin-protein ligase [Acromyrmex echinatior]	E3 ubiquitin-protein ligase	F:zinc ion binding; P:metabolic process; F:ligase activity
FBgn0027505	tcurvi-same-mixed-beh.fa_rep_c4038	all6-vs-all610003473	6.17437e-14	8.44427e-12	gi|322801998|gb|EFZ22535.1| hypothetical protein SINV_05735 [Solenopsis invicta]	hypothetical protein SINV_05735	P:regulation of GTPase activity
FBgn0037252	tcurvi-same-mixed-beh.fa_rep_c9418	all6-vs-all610003477	1.8843e-11	1.84768e-09	gi|332024524|gb|EGI64722.1| DnaJ-like protein subfamily C member 14 [Acromyrmex echinatior]	DnaJ-like protein subfamily C member 14	0
#N/A	tcurvi-same-mixed-beh.fa_rep_c7034	all6-vs-all610003480	0.00173742	0.03109	gi|322786950|gb|EFZ13174.1| hypothetical protein SINV_00169 [Solenopsis invicta]	hypothetical protein SINV_00169	F:DNA binding
#N/A	tcurvi-same-mixed-beh.fa_rep_c16583	all6-vs-all610003482	7.5583e-24	2.80575e-21	gi|607364580|gb|EZA58792.1| Presqualene diphosphate phosphatase [Cerapachys biroi]	Presqualene diphosphate phosphatase	F:catalytic activity; C:membrane; P:metabolic process
FBgn0035710	tcurvi-same-mixed-beh.fa_rep_c8080	all6-vs-all610003504	0.0014894	0.028202	gi|332023872|gb|EGI64096.1| Major facilitator superfamily domain-containing protein 6 [Acromyrmex echinatior]	Major facilitator superfamily domain-containing protein 6	P:transmembrane transport; C:integral component of membrane
FBgn0051156	tcurvi-same-mixed-beh.fa_c6126	all6-vs-all610003571	0.000406269	0.00955376	gi|332022965|gb|EGI63231.1| S1 RNA-binding domain-containing protein 1 [Acromyrmex echinatior]	S1 RNA-binding domain-containing protein 1	F:hydrolase activity, acting on ester bonds; F:DNA binding; P:DNA repair; F:RNA binding
FBgn0263396	tcurvi-same-mixed-beh.fa_rep_c1924	all6-vs-all610003578	1.85923e-12	1.93248e-10	gi|332016239|gb|EGI57152.1| RNA-binding protein squid [Acromyrmex echinatior]	RNA-binding protein squid	F:nucleotide binding; F:nucleic acid binding
FBgn0263603	tcurvi-same-mixed-beh.fa_rep_c14909	all6-vs-all610003592	6.75181e-25	2.9241e-22	gi|332023428|gb|EGI63671.1| Zinc finger RNA-binding protein [Acromyrmex echinatior]	Zinc finger RNA-binding protein	F:nucleic acid binding; F:zinc ion binding
FBgn0026015	tcurvi-same-mixed-beh.fa_rep_c2972	all6-vs-all610003593	2.90959e-05	0.000994812	gi|307184245|gb|EFN70718.1| DNA topoisomerase 3-beta-1 [Camponotus floridanus]	DNA topoisomerase 3-beta-1	F:DNA binding; F:DNA topoisomerase type I activity; P:DNA topological change
FBgn0020545	tcurvi-same-mixed-beh.fa_rep_c16169	all6-vs-all610003687	0.000640308	0.0137508	gi|322783232|gb|EFZ10818.1| hypothetical protein SINV_10590 [Solenopsis invicta]	hypothetical protein SINV_10590	P:metabolic process; F:hydrolase activity
FBgn0033912	tcurvi-same-mixed-beh.fa_rep_c2667	all6-vs-all610003790	1.02215e-06	5.05917e-05	gi|332025137|gb|EGI65317.1| hypothetical protein G5I_06176 [Acromyrmex echinatior]	hypothetical protein G5I_06176	F:structural constituent of ribosome; C:small ribosomal subunit; P:translation
FBgn0034266	tcurvi-same-mixed-beh.fa_rep_c17265	all6-vs-all610003822	2.25095e-15	3.65569e-13	gi|332016308|gb|EGI57221.1| Ataxin-10 [Acromyrmex echinatior]	Ataxin-10	0
FBgn0035073	tcurvi-same-mixed-beh.fa_rep_c10617	all6-vs-all610003836	0.00315837	0.0494399	gi|322798378|gb|EFZ20102.1| hypothetical protein SINV_07714 [Solenopsis invicta]	hypothetical protein SINV_07714	F:GTPase activator activity; P:positive regulation of GTPase activity
FBgn0016983	tcurvi-same-mixed-beh.fa_rep_c47291	all6-vs-all610003850	0.00132237	0.0256432	gi|332027158|gb|EGI67251.1| Nuclear valosin-containing protein-like protein [Acromyrmex echinatior]	Nuclear valosin-containing protein-like protein	F:ATP binding
FBgn0030687	tcurvi-same-mixed-beh.fa_rep_c9560	all6-vs-all610003854	0.000398764	0.0094629	gi|332024635|gb|EGI64832.1| DNA-directed RNA polymerase III subunit RPC1 [Acromyrmex echinatior]	DNA-directed RNA polymerase III subunit RPC1	C:nucleus; F:DNA binding; F:zinc ion binding; F:DNA-directed RNA polymerase activity; F:ribonucleoside binding; P:transcription, DNA-templated; F:peptidyl-dipeptidase activity; C:membrane; P:proteolysis; F:metallopeptidase activity
FBgn0266670	tcurvi-same-mixed-beh.fa_rep_c1446	all6-vs-all610003858	0.00013487	0.00380933	gi|607368463|gb|EZA62576.1| Putative phosphoenolpyruvate synthase [Cerapachys biroi]	Putative phosphoenolpyruvate synthase	F:ATP binding; P:Golgi to plasma membrane transport; P:phosphorylation; F:kinase activity; C:exocyst
FBgn0029798	tcurvi-same-mixed-beh.fa_rep_c13603	all6-vs-all610003893	1.42824e-06	6.80968e-05	gi|607361750|gb|EZA56025.1| Fanconi anemia group J protein-like protein [Cerapachys biroi]	Fanconi anemia group J protein-like protein	F:nucleotide binding; F:nucleic acid binding; F:ATP-dependent helicase activity; P:nucleobase-containing compound metabolic process
#N/A	tcurvi-same-mixed-beh.fa_rep_c8999	all6-vs-all610003925	0.00168582	0.0305269	gi|322788821|gb|EFZ14389.1| hypothetical protein SINV_14596 [Solenopsis invicta]	hypothetical protein SINV_14596	P:metabolic process; F:transferase activity, transferring phosphorus-containing groups
FBgn0033465	tcurvi-same-mixed-beh.fa_rep_c13414	all6-vs-all610003930	4.39047e-07	2.3523e-05	gi|332018285|gb|EGI58890.1| Electron transfer flavoprotein-ubiquinone oxidoreductase, mitochondrial [Acromyrmex echinatior]	Electron transfer flavoprotein-ubiquinone oxidoreductase, mitochondrial	F:electron-transferring-flavoprotein dehydrogenase activity; P:oxidation-reduction process; F:iron-sulfur cluster binding
#N/A	tcurvi-same-mixed-beh.fa_rep_c19466	all6-vs-all610003949	0.000108038	0.00310206	gi|322801460|gb|EFZ22121.1| hypothetical protein SINV_07959 [Solenopsis invicta]	hypothetical protein SINV_07959	F:nucleotide binding; F:poly(A)-specific ribonuclease activity; C:nucleus; P:RNA phosphodiester bond hydrolysis, exonucleolytic; F:RNA binding; C:cytoplasm; F:metal ion binding; P:mRNA catabolic process
FBgn0015283	tcurvi-same-mixed-beh.fa_c3344	all6-vs-all610003952	4.29791e-08	2.82737e-06	gi|307182568|gb|EFN69761.1| 26S proteasome non-ATPase regulatory subunit 4 [Camponotus floridanus]	26S proteasome non-ATPase regulatory subunit 4	C:proteasome regulatory particle, base subcomplex; P:ubiquitin-dependent protein catabolic process
FBgn0002872	tcurvi-same-mixed-beh.fa_rep_c9389	all6-vs-all610003989	0.00185597	0.0324764	gi|332016569|gb|EGI57450.1| Mediator of DNA damage checkpoint protein 1 [Acromyrmex echinatior]	Mediator of DNA damage checkpoint protein 1	0
FBgn0037760	tcurvi-same-mixed-beh.fa_rep_c4987	all6-vs-all610004094	0.000582233	0.0127137	gi|332026696|gb|EGI66805.1| F-box only protein 11 [Acromyrmex echinatior]	F-box only protein 11	F:ubiquitin-protein transferase activity; F:zinc ion binding; P:protein ubiquitination
FBgn0019972	tcurvi-same-mixed-beh.fa_c6759	all6-vs-all610004140	0.00164236	0.030054	gi|607365944|gb|EZA60116.1| Caspase [Cerapachys biroi]	Caspase	P:proteolysis; P:apoptotic process; F:cysteine-type endopeptidase activity
FBgn0004914	tcurvi-same-mixed-beh.fa_rep_c3197	all6-vs-all610004176	0.00119643	0.02352	gi|332020205|gb|EGI60649.1| Transcription factor HNF-4-like protein [Acromyrmex echinatior]	Transcription factor HNF-4-like protein	C:nucleus; F:transcription factor activity, sequence-specific DNA binding; F:zinc ion binding; P:transcription, DNA-templated; F:steroid hormone receptor activity; P:regulation of transcription, DNA-templated; F:sequence-specific DNA binding; P:steroid hormone mediated signaling pathway
FBgn0023441	tcurvi-same-mixed-beh.fa_rep_c7496	all6-vs-all610004183	1.24047e-26	5.86063e-24	gi|572299678|ref|XP_006615959.1| PREDICTED: RNA-binding protein fusilli-like isoform X1 [Apis dorsata]	PREDICTED: RNA-binding protein fusilli-like isoform X1	0
FBgn0031053	tcurvi-same-mixed-beh.fa_rep_c2910	all6-vs-all610004214	1.90762e-06	8.85169e-05	gi|307214967|gb|EFN89812.1| hypothetical protein EAI_14002 [Harpegnathos saltator]	hypothetical protein EAI_14002	0
FBgn0264294	Sample_409_C1_hfbr_Tcurvi_PF_(paired)_contig_1030	all6-vs-all610004230	8.09631e-14	1.05191e-11	gi|332024092|gb|EGI64309.1| Cytochrome b5 [Acromyrmex echinatior]	Cytochrome b5	F:metal ion binding; F:heme binding
FBgn0260859	Sample_409_C1_hfbr_Tcurvi_PF_(paired)_contig_13304	all6-vs-all610004245	0.000392863	0.0094088	gi|607352533|gb|EZA47473.1| Trafficking protein particle complex subunit [Cerapachys biroi]	Trafficking protein particle complex subunit	0
FBgn0035027	tcurvi-same-mixed-beh.fa_rep_c29161	all6-vs-all610004262	0.000834585	0.017419	gi|322801455|gb|EFZ22116.1| hypothetical protein SINV_07490 [Solenopsis invicta]	hypothetical protein SINV_07490	F:peptidyl-prolyl cis-trans isomerase activity; P:protein peptidyl-prolyl isomerization; P:protein folding
FBgn0004915	tcurvi-same-mixed-beh.fa_c22899	all6-vs-all610004289	0.00133022	0.0256995	gi|307179392|gb|EFN67722.1| Transcription initiation factor IIB [Camponotus floridanus]	Transcription initiation factor IIB	F:translation initiation factor activity; F:zinc ion binding; P:regulation of transcription, DNA-templated; P:DNA-templated transcription, initiation; F:TBP-class protein binding; P:translational initiation
FBgn0010389	Sample_411_C7_hfbr_Tcurvi_PF_(paired)_contig_2819	all6-vs-all610004295	3.52128e-09	2.50686e-07	gi|332024274|gb|EGI64476.1| Fibroblast growth factor receptor-like protein 1 [Acromyrmex echinatior]	Fibroblast growth factor receptor-like protein 1	F:fibroblast growth factor-activated receptor activity; F:ATP binding; P:peptidyl-tyrosine phosphorylation; P:positive regulation of cell proliferation; C:integral component of membrane; P:fibroblast growth factor receptor signaling pathway
FBgn0038810	tcurvi-same-mixed-beh.fa_rep_c23632	all6-vs-all610004310	1.57226e-06	7.4282e-05	gi|322801707|gb|EFZ22318.1| hypothetical protein SINV_01130 [Solenopsis invicta]	hypothetical protein SINV_01130	F:odorant binding; P:SRP-dependent cotranslational protein targeting to membrane; F:7S RNA binding; C:signal recognition particle, endoplasmic reticulum targeting
FBgn0027084	tcurvi-same-mixed-beh.fa_rep_c15939	all6-vs-all610004344	1.03892e-13	1.28554e-11	gi|322792670|gb|EFZ16544.1| hypothetical protein SINV_10183 [Solenopsis invicta]	hypothetical protein SINV_10183	F:nucleic acid binding; F:ATP binding; C:cytoplasm; F:lysine-tRNA ligase activity; P:lysyl-tRNA aminoacylation
FBgn0050349	Sample_413_E1_hfdr_Tcurvi_PF_(paired)_contig_1076	all6-vs-all610004403	1.52513e-09	1.14871e-07	gi|607366359|gb|EZA60529.1| WD repeat-containing protein [Cerapachys biroi]	WD repeat-containing protein	0
FBgn0033005	tcurvi-same-mixed-beh.fa_rep_c6711	all6-vs-all610004475	7.12915e-08	4.41074e-06	gi|322794499|gb|EFZ17552.1| hypothetical protein SINV_07097 [Solenopsis invicta]	hypothetical protein SINV_07097	F:metal ion binding; P:proteolysis; F:peptidase activity
FBgn0000119	tcurvi-same-mixed-beh.fa_rep_c1495	all6-vs-all610004552	3.43467e-05	0.00115161	gi|332017479|gb|EGI58202.1| Low-density lipoprotein receptor-related protein 6 [Acromyrmex echinatior]	Low-density lipoprotein receptor-related protein 6	F:phosphorus-oxygen lyase activity; C:integral component of membrane; P:cyclic nucleotide biosynthetic process; P:intracellular signal transduction
FBgn0262517	tcurvi-same-mixed-beh.fa_rep_c45930	all6-vs-all610004589	4.33819e-06	0.000176137	gi|322796609|gb|EFZ19083.1| hypothetical protein SINV_80454 [Solenopsis invicta]	hypothetical protein SINV_80454	F:zinc ion binding
FBgn0039116	tcurvi-same-mixed-beh.fa_rep_c2283	all6-vs-all610004618	0.000256961	0.00674457	gi|332019648|gb|EGI60122.1| DnaJ-like protein subfamily C member 8 [Acromyrmex echinatior]	DnaJ-like protein subfamily C member 8	0
FBgn0015589	tcurvi-same-mixed-beh.fa_rep_c8744	all6-vs-all610004632	2.59416e-05	0.000904823	gi|332030691|gb|EGI70368.1| Adenomatous polyposis coli protein [Acromyrmex echinatior]	Adenomatous polyposis coli protein	P:Wnt signaling pathway; P:negative regulation of Wnt signaling pathway; F:beta-catenin binding
FBgn0035401	tcurvi-same-mixed-beh.fa_rep_c8664	all6-vs-all610004696	0.000446263	0.0102169	gi|322800819|gb|EFZ21694.1| hypothetical protein SINV_09245 [Solenopsis invicta]	hypothetical protein SINV_09245	F:glycolipid 6-alpha-mannosyltransferase activity; P:mannosylation; P:biosynthetic process; F:GDP-Man:Man1GlcNAc2-PP-Dol alpha-1,3-mannosyltransferase activity
#N/A	tcurvi-same-mixed-beh.fa_rep_c2668	all6-vs-all610004704	0.000411946	0.00964361	gi|332016434|gb|EGI57347.1| hypothetical protein G5I_14818 [Acromyrmex echinatior]	hypothetical protein G5I_14818	C:extracellular region; F:hormone activity
#N/A	tcurvi-same-mixed-beh.fa_rep_c15473	all6-vs-all610004708	0.000254057	0.00670221	gi|332030591|gb|EGI70279.1| hypothetical protein G5I_01038 [Acromyrmex echinatior]	hypothetical protein G5I_01038	0
FBgn0017579	tcurvi-same-mixed-beh.fa_rep_c2610	all6-vs-all610004710	0.000992392	0.0202253	gi|322801622|gb|EFZ22263.1| hypothetical protein SINV_10702 [Solenopsis invicta]	hypothetical protein SINV_10702	F:structural constituent of ribosome; C:ribosome; P:translation
FBgn0031150	tcurvi-same-mixed-beh.fa_rep_c6475	all6-vs-all610004718	3.01123e-07	1.66483e-05	gi|332025826|gb|EGI65983.1| Blood vessel epicardial substance [Acromyrmex echinatior]	Blood vessel epicardial substance	C:membrane
FBgn0003079	tcurvi-same-mixed-beh.fa_rep_c16549	all6-vs-all610004720	0.00298926	0.0476849	gi|332025112|gb|EGI65292.1| A-Raf proto-oncogene serine/threonine-protein kinase [Acromyrmex echinatior]	A-Raf proto-oncogene serine/threonine-protein kinase	F:nucleotide binding; P:signal transduction; F:ion binding; F:protein kinase activity; P:phosphorylation
FBgn0029667	tcurvi-same-mixed-beh.fa_rep_c2952	all6-vs-all610004839	0.000146872	0.00410374	gi|322789845|gb|EFZ14992.1| hypothetical protein SINV_09037 [Solenopsis invicta]	hypothetical protein SINV_09037	P:cell motility; F:ATP binding; C:motile cilium; P:coenzyme A biosynthetic process; F:pantothenate kinase activity; P:phosphorylation
FBgn0010497	tcurvi-same-mixed-beh.fa_rep_c13802	all6-vs-all610004841	1.21267e-15	2.10076e-13	gi|322794510|gb|EFZ17563.1| hypothetical protein SINV_12524 [Solenopsis invicta]	hypothetical protein SINV_12524	P:transmembrane transport; C:integral component of membrane; F:transporter activity
FBgn0043791	tcurvi-same-mixed-beh.fa_c19149	all6-vs-all610004865	6.76105e-05	0.00212953	gi|572271079|ref|XP_006613517.1| PREDICTED: alkaline phosphatase, tissue-nonspecific isozyme-like [Apis dorsata]	PREDICTED: alkaline phosphatase, tissue-nonspecific isozyme-like	F:phosphatase activity; P:dephosphorylation
FBgn0036714	tcurvi-same-mixed-beh.fa_rep_c2605	all6-vs-all610004895	0.00179023	0.0316456	gi|322794237|gb|EFZ17413.1| hypothetical protein SINV_07588 [Solenopsis invicta]	hypothetical protein SINV_07588	0
FBgn0027550	tcurvi-same-mixed-beh.fa_c8726	all6-vs-all610004901	3.25362e-05	0.00109799	gi|332016985|gb|EGI57787.1| Low-density lipoprotein receptor-related protein 11 [Acromyrmex echinatior]	Low-density lipoprotein receptor-related protein 11	0
FBgn0266708	tcurvi-same-mixed-beh.fa_c17673	all6-vs-all610004918	0.00067845	0.0144504	gi|332018531|gb|EGI59120.1| Coiled-coil domain-containing protein 123, mitochondrial [Acromyrmex echinatior]	Coiled-coil domain-containing protein 123, mitochondrial	0
FBgn0031663	tcurvi-same-mixed-beh.fa_rep_c15690	all6-vs-all610004929	0.00092974	0.019085	gi|332024296|gb|EGI64495.1| Inosine triphosphate pyrophosphatase [Acromyrmex echinatior]	Inosine triphosphate pyrophosphatase	F:nucleotide binding; C:cytoplasm; F:metal ion binding; P:deoxyribonucleoside triphosphate catabolic process; F:nucleoside-triphosphate diphosphatase activity; P:nucleotide metabolic process
FBgn0023023	tcurvi-same-mixed-beh.fa_rep_c4441	all6-vs-all610004969	0.00150886	0.0284113	gi|607353661|gb|EZA48392.1| Dihydropyrimidinase [Cerapachys biroi]	Dihydropyrimidinase	P:pyrimidine nucleobase catabolic process; F:hydrolase activity, acting on carbon-nitrogen (but not peptide) bonds, in cyclic amides; C:cytoplasm
#N/A	tcurvi-same-mixed-beh.fa_rep_c2370	all6-vs-all610005015	2.80357e-05	0.000971343	gi|307175396|gb|EFN65413.1| PWWP domain-containing protein 2B [Camponotus floridanus]	PWWP domain-containing protein 2B	0
FBgn0039733	tcurvi-same-mixed-beh.fa_rep_c3804	all6-vs-all610005018	1.06857e-05	0.000399523	gi|322800453|gb|EFZ21457.1| hypothetical protein SINV_10940 [Solenopsis invicta]	hypothetical protein SINV_10940	F:copper ion binding; F:oxidoreductase activity; P:oxidation-reduction process
FBgn0260444	tcurvi-same-mixed-beh.fa_rep_c11642	all6-vs-all610005024	0.000455944	0.0103927	gi|332030033|gb|EGI69858.1| CCR4-NOT transcription complex subunit 10 [Acromyrmex echinatior]	CCR4-NOT transcription complex subunit 10	0
FBgn0011676	tcurvi-same-mixed-beh.fa_rep_c48531	all6-vs-all610005038	4.43139e-18	9.21198e-16	gi|332021642|gb|EGI62001.1| Nitric oxide synthase, salivary gland [Acromyrmex echinatior]	Nitric oxide synthase, salivary gland	F:calmodulin binding; F:NADP binding; F:nitric-oxide synthase activity; F:FMN binding; F:iron ion binding; F:flavin adenine dinucleotide binding; P:oxidation-reduction process; P:nitric oxide biosynthetic process; F:heme binding
FBgn0033902	tcurvi-same-mixed-beh.fa_rep_c14932	all6-vs-all610005057	0.00174085	0.03109	gi|307183293|gb|EFN70162.1| Eukaryotic translation initiation factor 3 subunit M [Camponotus floridanus]	Eukaryotic translation initiation factor 3 subunit M	F:translation initiation factor activity; P:formation of translation preinitiation complex; C:eukaryotic 43S preinitiation complex; C:eukaryotic 48S preinitiation complex; P:regulation of translational initiation; C:eukaryotic translation initiation factor 3 complex
FBgn0250814	tcurvi-same-mixed-beh.fa_rep_c4180	all6-vs-all610005058	0.00225812	0.0383511	gi|332021864|gb|EGI62200.1| Nucleolar protein 11 [Acromyrmex echinatior]	Nucleolar protein 11	0
#N/A	tcurvi-same-mixed-beh.fa_rep_c3892	all6-vs-all610005063	0.00142752	0.0271752	gi|607362105|gb|EZA56365.1| Serine/threonine-protein phosphatase 4 regulatory subunit [Cerapachys biroi]	Serine/threonine-protein phosphatase 4 regulatory subunit	F:nucleic acid binding
FBgn0003023	tcurvi-same-mixed-beh.fa_rep_c4606	all6-vs-all610005077	4.07295e-07	2.20491e-05	gi|307189412|gb|EFN73822.1| OTU domain-containing protein 4 [Camponotus floridanus]	OTU domain-containing protein 4	P:metabolic process; F:transferase activity
FBgn0034964	Sample_412_C10_hfbr_Tcurvi_PF_(paired)_contig_4086	all6-vs-all610005143	0.00197234	0.0343968	gi|332029571|gb|EGI69460.1| Integrator complex subunit 1 [Acromyrmex echinatior]	Integrator complex subunit 1	0
FBgn0032690	tcurvi-same-mixed-beh.fa_rep_c15614	all6-vs-all610005160	1.75327e-05	0.000641672	gi|332023103|gb|EGI63364.1| Putative ATP-dependent RNA helicase DDX23 [Acromyrmex echinatior]	Putative ATP-dependent RNA helicase DDX23	F:nucleic acid binding; F:ATP binding; P:obsolete ATP catabolic process; F:ATP-dependent helicase activity
FBgn0036316	tcurvi-same-mixed-beh.fa_rep_c4636	all6-vs-all610005167	0.0003807	0.00920232	gi|322786619|gb|EFZ13014.1| hypothetical protein SINV_13843 [Solenopsis invicta]	hypothetical protein SINV_13843	F:substrate-specific transmembrane transporter activity; P:transmembrane transport; C:integral component of membrane; P:carbohydrate transport
FBgn0024542	tcurvi-same-mixed-beh.fa_c14471	all6-vs-all610005190	1.51091e-07	8.82269e-06	gi|332018788|gb|EGI59349.1| Nuclear receptor coactivator 5 [Acromyrmex echinatior]	Nuclear receptor coactivator 5	F:nucleotide binding; F:nucleic acid binding
FBgn0031106	tcurvi-same-mixed-beh.fa_rep_c15855	all6-vs-all610005198	0.00219472	0.0373965	gi|332030952|gb|EGI70578.1| Oxidative stress-induced growth inhibitor 1 [Acromyrmex echinatior]	Oxidative stress-induced growth inhibitor 1	0
#N/A	tcurvi-same-mixed-beh.fa_rep_c18366	all6-vs-all610005216	0.00245054	0.0405588	gi|332028732|gb|EGI68763.1| hypothetical protein G5I_02543 [Acromyrmex echinatior]	hypothetical protein G5I_02543	0
FBgn0035147	tcurvi-same-mixed-beh.fa_c12997	all6-vs-all610005264	0.00226801	0.0383937	gi|332022429|gb|EGI62737.1| Putative UDP-glucose 4-epimerase [Acromyrmex echinatior]	Putative UDP-glucose 4-epimerase	F:coenzyme binding; F:UDP-glucose 4-epimerase activity; P:galactose metabolic process
FBgn0016694	tcurvi-same-mixed-beh.fa_rep_c3788	all6-vs-all610005316	8.88976e-10	7.21876e-08	gi|380028288|ref|XP_003697838.1| PREDICTED: hepatic leukemia factor-like [Apis florea] >gi|571570141|ref|XP_006560301.1| PREDICTED: hepatic leukemia factor isoform X6 [Apis mellifera] >gi|572300182|ref|XP_006616198.1| PREDICTED: hepatic leukemia factor-like isoform X2 [Apis dorsata]	PREDICTED: hepatic leukemia factor-like isoform X2	F:transcription factor activity, sequence-specific DNA binding; P:regulation of transcription, DNA-templated; F:sequence-specific DNA binding
FBgn0027950	tcurvi-same-mixed-beh.fa_rep_c20441	all6-vs-all610005343	0.00213964	0.0368202	gi|322797018|gb|EFZ19332.1| hypothetical protein SINV_06552 [Solenopsis invicta]	hypothetical protein SINV_06552	C:nucleus; F:DNA binding
FBgn0029835	tcurvi-same-mixed-beh.fa_rep_c3948	all6-vs-all610005398	2.26391e-11	2.13919e-09	gi|607357636|gb|EZA52082.1| Harmonin [Cerapachys biroi]	Harmonin	0
FBgn0036152	tcurvi-same-mixed-beh.fa_rep_c18139	all6-vs-all610005408	0.00291533	0.0470527	gi|607356521|gb|EZA51033.1| hypothetical protein X777_10321 [Cerapachys biroi]	hypothetical protein X777_10321	0
FBgn0085391	tcurvi-same-mixed-beh.fa_rep_c8391	all6-vs-all610005439	0.000288084	0.00741173	gi|571510716|ref|XP_006571795.1| PREDICTED: nucleolysin TIA-1 isoform p40-like isoform X1 [Apis mellifera] >gi|571510720|ref|XP_006571796.1| PREDICTED: nucleolysin TIA-1 isoform p40-like isoform X2 [Apis mellifera] >gi|571510723|ref|XP_006571797.1| PREDICTED: nucleolysin TIA-1 isoform p40-like isoform X3 [Apis mellifera] >gi|571510727|ref|XP_006571798.1| PREDICTED: nucleolysin TIA-1 isoform p40-l…	PREDICTED: nucleolysin TIA-1 isoform p40-like isoform X6	F:nucleotide binding; F:nucleic acid binding
FBgn0002023	tcurvi-same-mixed-beh.fa_rep_c7882	all6-vs-all610006227	8.02982e-14	1.05191e-11	gi|332018435|gb|EGI59029.1| LIM/homeobox protein Lhx3 [Acromyrmex echinatior]	LIM/homeobox protein Lhx3	C:nucleus; F:zinc ion binding; P:regulation of transcription, DNA-templated; F:sequence-specific DNA binding
FBgn0000346	tcurvi-same-mixed-beh.fa_c21773	all6-vs-all610006315	0.0023017	0.0386167	gi|607360775|gb|EZA55096.1| hypothetical protein X777_05351, partial [Cerapachys biroi]	hypothetical protein X777_05351, partial	0
FBgn0034052	Sample_411_C7_hfbr_Tcurvi_PF_(paired)_contig_6257	all6-vs-all610006318	3.85979e-05	0.00126159	gi|307184874|gb|EFN71152.1| Trypsin-7 [Camponotus floridanus]	Trypsin-7	F:serine-type peptidase activity
FBgn0037712	tcurvi-same-mixed-beh.fa_c1081	all6-vs-all610006418	0.00032305	0.00807466	gi|322798383|gb|EFZ20107.1| hypothetical protein SINV_10000 [Solenopsis invicta]	hypothetical protein SINV_10000	F:ATP binding
FBgn0260655	tcurvi-same-mixed-beh.fa_rep_c23346	all6-vs-all610006427	4.32852e-11	3.94655e-09	gi|332031502|gb|EGI70974.1| Protein TRS85-like protein [Acromyrmex echinatior]	Protein TRS85-like protein	0
FBgn0032629	tcurvi-same-mixed-beh.fa_rep_c6063	all6-vs-all610006462	0.0026402	0.0432843	gi|332024173|gb|EGI64388.1| hypothetical protein G5I_07193 [Acromyrmex echinatior]	hypothetical protein G5I_07193	0
FBgn0003721	tcurvi-same-mixed-beh.fa_rep_c12120	all6-vs-all610006487	6.02583e-05	0.0019331	gi|332022582|gb|EGI62884.1| Tropomyosin [Acromyrmex echinatior]	Tropomyosin	0
FBgn0086898	tcurvi-same-mixed-beh.fa_rep_c7501	all6-vs-all610006489	0.00310854	0.0491036	gi|332021772|gb|EGI62123.1| Ankyrin repeat domain-containing protein 6 [Acromyrmex echinatior]	Ankyrin repeat domain-containing protein 6	0
FBgn0038303	tcurvi-same-mixed-beh.fa_rep_c6835	all6-vs-all610006495	0.00231641	0.0387086	gi|322785404|gb|EFZ12077.1| hypothetical protein SINV_09205 [Solenopsis invicta]	hypothetical protein SINV_09205	0
FBgn0259247	tcurvi-same-mixed-beh.fa_rep_c1552	all6-vs-all610006499	1.46642e-14	2.11693e-12	gi|607361148|gb|EZA55448.1| Laccase-9 [Cerapachys biroi]	Laccase-9	F:copper ion binding; F:oxidoreductase activity; P:oxidation-reduction process
FBgn0024189	tcurvi-same-mixed-beh.fa_rep_c16770	all6-vs-all610006506	0.000892705	0.0184103	gi|332029549|gb|EGI69438.1| Nephrin [Acromyrmex echinatior]	Nephrin	C:integral component of membrane
FBgn0033741	tcurvi-same-mixed-beh.fa_rep_c2402	all6-vs-all610006577	7.74315e-05	0.00232608	gi|307212379|gb|EFN88171.1| UPF0550 protein C7orf28-like protein [Harpegnathos saltator]	UPF0550 protein C7orf28-like protein	0
FBgn0034939	tcurvi-same-mixed-beh.fa_rep_c10941	all6-vs-all610006580	0.00134195	0.02583	gi|332020685|gb|EGI61091.1| THO complex subunit 5-like protein [Acromyrmex echinatior]	THO complex subunit 5-like protein	0
FBgn0033886	tcurvi-same-mixed-beh.fa_rep_c8082	all6-vs-all610006601	0.00265132	0.04333	gi|332022276|gb|EGI62589.1| Proteasomal ubiquitin receptor ADRM1-like protein [Acromyrmex echinatior]	Proteasomal ubiquitin receptor ADRM1-like protein	C:nucleus; C:cytoplasm
FBgn0283451	tcurvi-same-mixed-beh.fa_rep_c2523	all6-vs-all610006622	7.42834e-10	6.3287e-08	gi|307188080|gb|EFN72912.1| Broad-complex core protein isoform 6 [Camponotus floridanus]	Broad-complex core protein isoform 6	F:metal ion binding
FBgn0052177	tcurvi-same-mixed-beh.fa_rep_c4040	all6-vs-all610006648	0.0028394	0.0461557	gi|307207305|gb|EFN85055.1| NEDD4 family-interacting protein 1 [Harpegnathos saltator]	NEDD4 family-interacting protein 1	0
FBgn0039483	tcurvi-same-mixed-beh.fa_rep_c11778	all6-vs-all610006650	0.00072316	0.0153206	gi|332018729|gb|EGI59300.1| Circadian clock-controlled protein [Acromyrmex echinatior]	Circadian clock-controlled protein	0
FBgn0029690	tcurvi-same-mixed-beh.fa_rep_c9519	all6-vs-all610006716	0.00307953	0.0489233	gi|332027767|gb|EGI67834.1| Esterase FE4 [Acromyrmex echinatior]	Esterase FE4	P:metabolic process; F:hydrolase activity
#N/A	tcurvi-same-mixed-beh.fa_c21168	all6-vs-all610006730	0.00139569	0.0267521	gi|332028596|gb|EGI68633.1| Isthmin [Acromyrmex echinatior]	Isthmin	0
FBgn0040232	tcurvi-same-mixed-beh.fa_rep_c2348	all6-vs-all610006745	0.000444463	0.0102169	gi|332020812|gb|EGI61210.1| Centromere-associated protein E [Acromyrmex echinatior]	Centromere-associated protein E	F:ATP binding; F:microtubule motor activity; P:metabolic process; C:kinesin complex; P:microtubule-based movement; C:microtubule; F:microtubule binding
FBgn0033272	tcurvi-same-mixed-beh.fa_rep_c15508	all6-vs-all610006796	9.43623e-09	6.45264e-07	gi|322802337|gb|EFZ22733.1| hypothetical protein SINV_14859 [Solenopsis invicta]	hypothetical protein SINV_14859	C:microtubule organizing center; C:spindle pole; P:microtubule cytoskeleton organization
FBgn0262871	tcurvi-same-mixed-beh.fa_rep_c7061	all6-vs-all610006822	0.00121973	0.0238306	gi|332023394|gb|EGI63639.1| BTB/POZ domain-containing protein 2 [Acromyrmex echinatior]	BTB/POZ domain-containing protein 2	0
FBgn0035187	tcurvi-same-mixed-beh.fa_rep_c19287	all6-vs-all610006875	2.17658e-06	9.92255e-05	gi|307208281|gb|EFN85713.1| Tryptophan 5-hydroxylase 1 [Harpegnathos saltator]	Tryptophan 5-hydroxylase 1	P:serotonin biosynthetic process; P:aromatic amino acid family metabolic process; F:iron ion binding; P:oxidation-reduction process; F:amino acid binding; F:tryptophan 5-monooxygenase activity
#N/A	tcurvi-same-mixed-beh.fa_rep_c16676	all6-vs-all610006925	0.00107502	0.021571	gi|322801735|gb|EFZ22332.1| hypothetical protein SINV_02129 [Solenopsis invicta]	hypothetical protein SINV_02129	F:nucleic acid binding; F:zinc ion binding; P:apoptotic process; F:iron-sulfur cluster binding
FBgn0011296	tcurvi-same-mixed-beh.fa_rep_c6351	all6-vs-all610006941	0.000419407	0.00977426	gi|607363276|gb|EZA57513.1| Protein lethal(2)essential for life [Cerapachys biroi]	Protein lethal(2)essential for life	0
FBgn0003204	tcurvi-same-mixed-beh.fa_rep_c15606	all6-vs-all610006955	9.80111e-05	0.00284561	gi|332027370|gb|EGI67453.1| Cysteine-rich protein 2-binding protein [Acromyrmex echinatior]	Cysteine-rich protein 2-binding protein	C:cytoplasm; F:metal ion binding; F:IMP dehydrogenase activity; P:oxidation-reduction process; P:GMP biosynthetic process; F:adenyl nucleotide binding; F:N-acetyltransferase activity
#N/A	tcurvi-same-mixed-beh.fa_rep_c8371	all6-vs-all610006964	0.00175461	0.0312284	NA	NA	0
FBgn0013751	tcurvi-same-mixed-beh.fa_c123	all6-vs-all610006980	1.6068e-09	1.19294e-07	gi|322787264|gb|EFZ13400.1| hypothetical protein SINV_02203 [Solenopsis invicta]	hypothetical protein SINV_02203	C:nucleus; F:DNA binding; F:zinc ion binding
FBgn0032934	tcurvi-same-mixed-beh.fa_rep_c16163	all6-vs-all610006985	0.00116283	0.0230657	gi|322789716|gb|EFZ14882.1| hypothetical protein SINV_03441 [Solenopsis invicta]	hypothetical protein SINV_03441	0
FBgn0015477	tcurvi-same-mixed-beh.fa_rep_c7318	all6-vs-all610006997	7.78543e-07	3.96675e-05	gi|332016527|gb|EGI57408.1| DnaJ-like protein subfamily C member 13 [Acromyrmex echinatior]	DnaJ-like protein subfamily C member 13	0
FBgn0037236	tcurvi-same-mixed-beh.fa_rep_c32775	all6-vs-all610007026	2.48322e-07	1.41816e-05	gi|322779058|gb|EFZ09452.1| hypothetical protein SINV_04023 [Solenopsis invicta]	hypothetical protein SINV_04023	P:phosphorylation; F:kinase activity
FBgn0259878	tcurvi-same-mixed-beh.fa_rep_c2124	all6-vs-all610007093	0.00230348	0.0386167	gi|307185193|gb|EFN71330.1| Putative GPI-anchor transamidase [Camponotus floridanus]	Putative GPI-anchor transamidase	F:chitin binding; F:GPI-anchor transamidase activity; P:chitin metabolic process; P:proteolysis; F:cysteine-type endopeptidase activity; P:attachment of GPI anchor to protein; C:extracellular region; C:GPI-anchor transamidase complex
#N/A	tcurvi-same-mixed-beh.fa_rep_c3562	all6-vs-all610007134	7.64688e-05	0.00231051	gi|322785355|gb|EFZ12029.1| hypothetical protein SINV_11931 [Solenopsis invicta]	hypothetical protein SINV_11931	F:DNA binding; F:transposase activity; P:DNA integration; P:transposition, DNA-mediated
FBgn0031950	tcurvi-same-mixed-beh.fa_rep_c45312	all6-vs-all610007218	6.96932e-06	0.000274391	gi|332021880|gb|EGI62216.1| Homocysteine-responsive endoplasmic reticulum-resident ubiquitin-like domain member 2 protein [Acromyrmex echinatior]	Homocysteine-responsive endoplasmic reticulum-resident ubiquitin-like domain member 2 protein	0
#N/A	tcurvi-same-mixed-beh.fa_rep_c17022	all6-vs-all610007279	3.74405e-05	0.00123151	gi|383849418|ref|XP_003700342.1| PREDICTED: THAP domain-containing protein 8-like [Megachile rotundata]	PREDICTED: THAP domain-containing protein 8-like	F:nucleic acid binding
#N/A	tcurvi-same-mixed-beh.fa_rep_c47841	all6-vs-all610007288	0.00308771	0.0489233	gi|332018042|gb|EGI58667.1| Cytoplasmic phosphatidylinositol transfer protein 1 [Acromyrmex echinatior]	Cytoplasmic phosphatidylinositol transfer protein 1	P:transport; C:intracellular
#N/A	tcurvi-same-mixed-beh.fa_rep_c7992	all6-vs-all610007352	1.17475e-06	5.75962e-05	gi|322796760|gb|EFZ19193.1| hypothetical protein SINV_16140 [Solenopsis invicta]	hypothetical protein SINV_16140	0
FBgn0039617	tcurvi-same-mixed-beh.fa_rep_c9289	all6-vs-all610007436	0.0031743	0.0495401	gi|332026063|gb|EGI66214.1| Lachesin [Acromyrmex echinatior]	Lachesin	C:nucleus; F:zinc ion binding; P:regulation of transcription, DNA-templated
FBgn0259167	Sample_413_E1_hfdr_Tcurvi_PF_(paired)_contig_20228	all6-vs-all610007465	0.00243202	0.0403809	gi|307181885|gb|EFN69325.1| hypothetical protein EAG_01065 [Camponotus floridanus]	hypothetical protein EAG_01065	0
FBgn0036522	tcurvi-same-mixed-beh.fa_rep_c18561	all6-vs-all610007470	0.00151737	0.0284685	gi|340713345|ref|XP_003395205.1| PREDICTED: zinc finger protein 721-like [Bombus terrestris]	PREDICTED: zinc finger protein 721-like	F:nucleic acid binding; F:metal ion binding
FBgn0053517	tcurvi-same-mixed-beh.fa_rep_c8741	all6-vs-all610007516	0.00288712	0.0467426	gi|307189723|gb|EFN74016.1| Dopamine D2-like receptor [Camponotus floridanus]	Dopamine D2-like receptor	F:G-protein coupled receptor activity; P:G-protein coupled receptor signaling pathway; C:integral component of membrane
#N/A	tcurvi-same-mixed-beh.fa_rep_c9204	all6-vs-all610007519	1.3222e-06	6.36249e-05	gi|332027992|gb|EGI68043.1| hypothetical protein G5I_03137 [Acromyrmex echinatior]	hypothetical protein G5I_03137	0
FBgn0000581	tcurvi-same-mixed-beh.fa_rep_c38909	all6-vs-all610007527	3.91849e-06	0.000162915	gi|322800725|gb|EFZ21629.1| hypothetical protein SINV_05558 [Solenopsis invicta]	hypothetical protein SINV_05558	P:transcription, DNA-templated; P:regulation of transcription, DNA-templated; C:Piccolo NuA4 histone acetyltransferase complex
FBgn0260744	tcurvi-same-mixed-beh.fa_rep_c7725	all6-vs-all610007539	6.90112e-08	4.3211e-06	gi|307178088|gb|EFN66915.1| Transmembrane protein C2orf18 [Camponotus floridanus]	Transmembrane protein C2orf18	P:proton transport; C:integral component of membrane; P:carbohydrate transport; F:sugar:proton symporter activity; C:Golgi membrane
FBgn0026056	tcurvi-same-mixed-beh.fa_rep_c5294	all6-vs-all610007541	9.6089e-05	0.00280548	gi|322797191|gb|EFZ19404.1| hypothetical protein SINV_06713 [Solenopsis invicta]	hypothetical protein SINV_06713	P:signal transduction; C:intracellular
#N/A	tcurvi-same-mixed-beh.fa_rep_c7368	all6-vs-all610007601	0.001979	0.0343975	gi|332018745|gb|EGI59310.1| hypothetical protein G5I_12515 [Acromyrmex echinatior]	hypothetical protein G5I_12515	F:nucleotide binding; F:nucleic acid binding
FBgn0030038	tcurvi-same-mixed-beh.fa_c8947	all6-vs-all610007652	0.0029558	0.0475582	gi|322795053|gb|EFZ17901.1| hypothetical protein SINV_09550 [Solenopsis invicta]	hypothetical protein SINV_09550	P:proteolysis; F:cysteine-type endopeptidase activity
FBgn0004635	tcurvi-same-mixed-beh.fa_rep_c3096	all6-vs-all610007686	1.24869e-17	2.4035e-15	gi|332030169|gb|EGI69963.1| Protein rhomboid [Acromyrmex echinatior]	Protein rhomboid	P:proteolysis; C:integral component of membrane; F:serine-type endopeptidase activity
FBgn0036889	tcurvi-same-mixed-beh.fa_rep_c9551	all6-vs-all610007850	0.00056508	0.0124972	gi|332030022|gb|EGI69847.1| RNA methyltransferase-like protein 1 [Acromyrmex echinatior]	RNA methyltransferase-like protein 1	F:RNA methyltransferase activity; P:RNA methylation; F:RNA binding; P:RNA processing
FBgn0259162	tcurvi-same-mixed-beh.fa_rep_c4780	all6-vs-all610007872	0.00125701	0.0244669	gi|607367378|gb|EZA61525.1| Protein lozenge, partial [Cerapachys biroi]	Protein lozenge, partial	C:nucleus; F:DNA binding; F:ATP binding; F:transcription factor activity, sequence-specific DNA binding; P:regulation of transcription, DNA-templated
FBgn0030508	tcurvi-same-mixed-beh.fa_rep_c1403	all6-vs-all610007881	7.23967e-05	0.00221321	gi|332024944|gb|EGI65131.1| hypothetical protein G5I_06309 [Acromyrmex echinatior]	hypothetical protein G5I_06309	0
FBgn0035245	tcurvi-same-mixed-beh.fa_rep_c13025	all6-vs-all610007911	0.000174858	0.00478283	gi|332021588|gb|EGI61953.1| Vitamin K-dependent gamma-carboxylase [Acromyrmex echinatior]	Vitamin K-dependent gamma-carboxylase	P:peptidyl-glutamic acid carboxylation; F:gamma-glutamyl carboxylase activity
FBgn0020309	tcurvi-same-mixed-beh.fa_rep_c8576	all6-vs-all610008005	0.000656748	0.0140458	gi|332023369|gb|EGI63615.1| Zinc finger protein 100 [Acromyrmex echinatior]	Zinc finger protein 100	F:nucleic acid binding; C:nucleus; F:zinc ion binding
FBgn0039475	tcurvi-same-mixed-beh.fa_rep_c5642	all6-vs-all610008116	0.000635284	0.0136995	gi|607362469|gb|EZA56721.1| Venom phospholipase A1 [Cerapachys biroi]	Venom phospholipase A1	F:hydrolase activity
FBgn0261803	Sample_411_C7_hfbr_Tcurvi_PF_(paired)_contig_17152	all6-vs-all610008122	3.19974e-06	0.000140924	gi|607367294|gb|EZA61441.1| hypothetical protein X777_07774 [Cerapachys biroi]	hypothetical protein X777_07774	C:viral capsid
FBgn0038233	tcurvi-same-mixed-beh.fa_rep_c3205	all6-vs-all610008153	0.00055677	0.0124186	gi|322801864|gb|EFZ22436.1| hypothetical protein SINV_10615 [Solenopsis invicta]	hypothetical protein SINV_10615	P:proteolysis; F:serine-type endopeptidase activity
#N/A	tcurvi-same-mixed-beh.fa_rep_c6741	all6-vs-all610008154	1.41675e-05	0.000525919	gi|332020837|gb|EGI61235.1| Breast cancer type 1 susceptibility protein-like protein [Acromyrmex echinatior]	Breast cancer type 1 susceptibility protein-like protein	F:binding
FBgn0011769	tcurvi-same-mixed-beh.fa_rep_c7885	all6-vs-all610008178	9.62552e-06	0.000367822	gi|571511387|ref|XP_006559191.1| PREDICTED: ferredoxin isoform X1 [Apis mellifera]	PREDICTED: ferredoxin isoform X1	F:metal ion binding; F:electron carrier activity; F:2 iron, 2 sulfur cluster binding

## Sheet: tpila
flybaseID	contigID	clusterID	p	signFDR	Blast	annotation	GO
FBgn0283531	tcurvi-same-mixed-beh.fa_c307	all6-vs-all610000200	1.12911e-07	2.25692e-05	gi|607362625|gb|EZA56872.1| Dual oxidase [Cerapachys biroi]	Dual oxidase	F:peroxidase activity; P:response to oxidative stress; F:calcium ion binding; C:integral component of membrane; P:oxidation-reduction process; F:heme binding
FBgn0034394	Sample_413_E1_hfdr_Tcurvi_PF_(paired)_contig_4252	all6-vs-all610000304	2.77538e-08	6.55621e-06	gi|332027316|gb|EGI67400.1| Putative inorganic phosphate cotransporter [Acromyrmex echinatior]	Putative inorganic phosphate cotransporter	P:transmembrane transport; C:integral component of membrane
FBgn0264953	tcurvi-same-mixed-beh.fa_rep_c5612	all6-vs-all610000365	1.78348e-07	3.43286e-05	gi|332019530|gb|EGI60009.1| Protein FAM38B [Acromyrmex echinatior]	Protein FAM38B	F:mechanically-gated ion channel activity; P:ion transmembrane transport; C:integral component of membrane
FBgn0029822	tcurvi-same-mixed-beh.fa_rep_c1373	all6-vs-all610000500	3.27068e-40	1.69977e-36	gi|571531898|ref|XP_006570278.1| PREDICTED: broad-complex core protein isoforms 1/2/3/4/5 isoform X4 [Apis mellifera]	PREDICTED: broad-complex core protein isoforms 1/2/3/4/5 isoform X4	F:nucleic acid binding; F:metal ion binding
FBgn0264386	tcurvi-same-mixed-beh.fa_rep_c4063	all6-vs-all610000631	1.12916e-21	1.46706e-18	gi|607354125|gb|EZA48788.1| Voltage-dependent T-type calcium channel subunit alpha-1G, partial [Cerapachys biroi]	Voltage-dependent T-type calcium channel subunit alpha-1G, partial	C:voltage-gated calcium channel complex; P:regulation of ion transmembrane transport; P:calcium ion transmembrane transport; F:voltage-gated calcium channel activity
FBgn0022764	tcurvi-same-mixed-beh.fa_rep_c46661	all6-vs-all610000859	0.000345217	0.0373769	gi|332022486|gb|EGI62793.1| Paired amphipathic helix protein Sin3a [Acromyrmex echinatior]	Paired amphipathic helix protein Sin3a	C:nucleus; P:regulation of transcription, DNA-templated
FBgn0010303	tcurvi-same-mixed-beh.fa_rep_c2273	all6-vs-all610000918	0.000111676	0.0139412	gi|332019684|gb|EGI60158.1| Dual specificity mitogen-activated protein kinase kinase 7 [Acromyrmex echinatior]	Dual specificity mitogen-activated protein kinase kinase 7	F:ATP binding; F:protein serine/threonine kinase activity; P:protein phosphorylation
FBgn0052549	tcurvi-same-mixed-beh.fa_rep_c15060	all6-vs-all610000964	5.33659e-18	5.54685e-15	gi|307195629|gb|EFN77471.1| Cytosolic purine 5'-nucleotidase [Harpegnathos saltator]	Cytosolic purine 5'-nucleotidase	F:metal ion binding
FBgn0038312	tcurvi-same-mixed-beh.fa_rep_c3036	all6-vs-all610001041	3.71277e-31	6.43176e-28	gi|607365914|gb|EZA60090.1| Zinc transporter ZIP1 [Cerapachys biroi]	Zinc transporter ZIP1	P:transmembrane transport; C:membrane; F:metal ion transmembrane transporter activity; P:metal ion transport
FBgn0261788	tcurvi-same-mixed-beh.fa_rep_c15406	all6-vs-all610001164	5.7367e-06	0.000805774	gi|332019506|gb|EGI59985.1| Ankyrin repeat and death domain-containing protein 1A [Acromyrmex echinatior]	Ankyrin repeat and death domain-containing protein 1A	P:signal transduction
FBgn0262527	Sample_409_C1_hfbr_Tcurvi_PF_(paired)_contig_5318	all6-vs-all610001459	0.000112667	0.0139412	gi|332016885|gb|EGI57694.1| Uncharacterized protein [Acromyrmex echinatior]	Uncharacterized protein	C:histone acetyltransferase complex
#N/A	Sample_411_C7_hfbr_Tcurvi_PF_(paired)_contig_864	all6-vs-all610001553	4.50484e-10	1.56078e-07	gi|322785879|gb|EFZ12498.1| hypothetical protein SINV_12415 [Solenopsis invicta]	hypothetical protein SINV_12415	0
FBgn0030004	tcurvi-same-mixed-beh.fa_c5150	all6-vs-all610001907	3.99299e-08	9.02242e-06	gi|332028062|gb|EGI68113.1| UPF0407 protein [Acromyrmex echinatior]	UPF0407 protein	0
FBgn0030174	tcurvi-same-mixed-beh.fa_rep_c7204	all6-vs-all610001951	5.7079e-10	1.854e-07	gi|350411953|ref|XP_003489499.1| PREDICTED: contactin-5-like [Bombus impatiens]	PREDICTED: contactin-5-like	0
FBgn0035388	tcurvi-same-mixed-beh.fa_rep_c2221	all6-vs-all610002124	0.000182063	0.0215041	gi|332023053|gb|EGI63318.1| Growth inhibition and differentiation-related protein 88-like protein [Acromyrmex echinatior]	Growth inhibition and differentiation-related protein 88-like protein	F:nucleotide binding; F:nucleic acid binding
FBgn0000163	tcurvi-same-mixed-beh.fa_rep_c2501	all6-vs-all610002137	2.53808e-06	0.000412201	gi|332019568|gb|EGI60047.1| RanBP-type and C3HC4-type zinc finger-containing protein 1 [Acromyrmex echinatior]	RanBP-type and C3HC4-type zinc finger-containing protein 1	F:zinc ion binding; P:ribosome biogenesis; C:ribosome
FBgn0262139	tcurvi-same-mixed-beh.fa_rep_c4481	all6-vs-all610002414	1.16764e-08	3.1938e-06	gi|332027679|gb|EGI67747.1| Protein trachealess [Acromyrmex echinatior]	Protein trachealess	C:nucleus; F:DNA binding; P:transcription, DNA-templated; P:signal transduction; P:regulation of transcription, DNA-templated; F:protein dimerization activity; F:signal transducer activity
FBgn0262869	tcurvi-same-mixed-beh.fa_rep_c3355	all6-vs-all610002450	3.73788e-12	2.3447e-09	gi|350425234|ref|XP_003494055.1| PREDICTED: hypothetical protein LOC100742880 [Bombus impatiens]	PREDICTED: hypothetical protein LOC100742880	0
FBgn0037896	tcurvi-same-mixed-beh.fa_rep_c9113	all6-vs-all610002581	5.32467e-07	9.54218e-05	gi|332023388|gb|EGI63633.1| Neither inactivation nor afterpotential protein G [Acromyrmex echinatior]	Neither inactivation nor afterpotential protein G	F:flavin adenine dinucleotide binding; P:alcohol metabolic process; P:oxidation-reduction process; F:choline dehydrogenase activity
FBgn0037758	tcurvi-same-mixed-beh.fa_rep_c10370	all6-vs-all610002582	2.52234e-11	1.00835e-08	gi|322801386|gb|EFZ22047.1| hypothetical protein SINV_02116 [Solenopsis invicta]	hypothetical protein SINV_02116	P:protein homooligomerization
FBgn0032409	tcurvi-same-mixed-beh.fa_rep_c2217	all6-vs-all610002666	2.33049e-09	6.72865e-07	gi|332022366|gb|EGI62678.1| Engulfment and cell motility protein 1 [Acromyrmex echinatior]	Engulfment and cell motility protein 1	C:cytoskeleton; P:phagocytosis
FBgn0030612	Sample_412_C10_hfbr_Tcurvi_PF_(paired)_contig_2012	all6-vs-all610002843	0.000117018	0.0141429	gi|322785436|gb|EFZ12107.1| hypothetical protein SINV_00022 [Solenopsis invicta]	hypothetical protein SINV_00022	F:transferase activity, transferring acyl groups; P:metabolic process
FBgn0036992	tcurvi-same-mixed-beh.fa_rep_c10441	all6-vs-all610003006	6.72677e-12	3.17809e-09	gi|322790012|gb|EFZ15088.1| hypothetical protein SINV_09653 [Solenopsis invicta]	hypothetical protein SINV_09653	P:aromatic amino acid family metabolic process; F:4-hydroxyphenylpyruvate dioxygenase activity; F:metal ion binding; P:oxidation-reduction process; F:lactoylglutathione lyase activity
FBgn0037632	tcurvi-same-mixed-beh.fa_rep_c24835	all6-vs-all610003156	5.00135e-12	2.5992e-09	gi|607355002|gb|EZA49598.1| T-complex protein 1 subunit eta [Cerapachys biroi]	T-complex protein 1 subunit eta	F:ATP binding; C:cytoplasm; F:unfolded protein binding; P:protein folding
FBgn0052392	tcurvi-same-mixed-beh.fa_rep_c11673	all6-vs-all610003276	4.06047e-12	2.3447e-09	gi|322802694|gb|EFZ22918.1| hypothetical protein SINV_06801 [Solenopsis invicta]	hypothetical protein SINV_06801	0
#N/A	tcurvi-same-mixed-beh.fa_rep_c11885	all6-vs-all610003682	2.59047e-07	4.8081e-05	gi|340715053|ref|XP_003396035.1| PREDICTED: hypothetical protein LOC100648747 [Bombus terrestris]	PREDICTED: hypothetical protein LOC100648747	0
FBgn0263289	tcurvi-same-mixed-beh.fa_c15063	all6-vs-all610004440	0.000103565	0.0134557	gi|607364324|gb|EZA58536.1| Protein lap4 [Cerapachys biroi]	Protein lap4	0
FBgn0040038	tcurvi-same-mixed-beh.fa_rep_c3683	all6-vs-all610004804	4.10161e-06	0.000592113	gi|307168569|gb|EFN61627.1| Kelch-like protein 10 [Camponotus floridanus]	Kelch-like protein 10	P:transmembrane transport; C:integral component of membrane
FBgn0043791	tcurvi-same-mixed-beh.fa_c19149	all6-vs-all610004865	1.26952e-06	0.000212828	gi|572271079|ref|XP_006613517.1| PREDICTED: alkaline phosphatase, tissue-nonspecific isozyme-like [Apis dorsata]	PREDICTED: alkaline phosphatase, tissue-nonspecific isozyme-like	F:phosphatase activity; P:dephosphorylation
FBgn0037962	tcurvi-same-mixed-beh.fa_rep_c1494	all6-vs-all610005052	8.98191e-10	2.74582e-07	gi|332023056|gb|EGI63321.1| hypothetical protein G5I_08350 [Acromyrmex echinatior]	hypothetical protein G5I_08350	F:nucleic acid binding
FBgn0029835	tcurvi-same-mixed-beh.fa_rep_c3948	all6-vs-all610005398	7.74758e-15	6.71069e-12	gi|607357636|gb|EZA52082.1| Harmonin [Cerapachys biroi]	Harmonin	0
FBgn0085391	tcurvi-same-mixed-beh.fa_rep_c8391	all6-vs-all610005439	0.000287711	0.0325051	gi|571510716|ref|XP_006571795.1| PREDICTED: nucleolysin TIA-1 isoform p40-like isoform X1 [Apis mellifera] >gi|571510720|ref|XP_006571796.1| PREDICTED: nucleolysin TIA-1 isoform p40-like isoform X2 [Apis mellifera] >gi|571510723|ref|XP_006571797.1| PREDICTED: nucleolysin TIA-1 isoform p40-like isoform X3 [Apis mellifera] >gi|571510727|ref|XP_006571798.1| PREDICTED: nucleolysin TIA-1 isoform p40-l…	PREDICTED: nucleolysin TIA-1 isoform p40-like isoform X6	F:nucleotide binding; F:nucleic acid binding
FBgn0024189	tcurvi-same-mixed-beh.fa_rep_c16770	all6-vs-all610006506	8.58207e-08	1.85838e-05	gi|332029549|gb|EGI69438.1| Nephrin [Acromyrmex echinatior]	Nephrin	C:integral component of membrane
FBgn0036376	tcurvi-same-mixed-beh.fa_rep_c8718	all6-vs-all610007002	5.84554e-07	0.000101264	gi|607353434|gb|EZA48197.1| Liprin-beta-1 [Cerapachys biroi]	Liprin-beta-1	P:cell-matrix adhesion; C:presynaptic active zone; F:structural constituent of ribosome; P:signal transduction; C:ribosome; P:translation
FBgn0034145	tcurvi-same-mixed-beh.fa_rep_c11792	all6-vs-all610007027	0.000318068	0.0351702	gi|307184467|gb|EFN70870.1| Fatty acyl-CoA reductase 1 [Camponotus floridanus]	Fatty acyl-CoA reductase 1	P:oxidation-reduction process; F:fatty-acyl-CoA reductase (alcohol-forming) activity
FBgn0264490	tcurvi-same-mixed-beh.fa_rep_c5807	all6-vs-all610007049	7.9398e-12	3.4386e-09	gi|332018110|gb|EGI58724.1| Mushroom body large-type Kenyon cell-specific protein 1 [Acromyrmex echinatior]	Mushroom body large-type Kenyon cell-specific protein 1	F:DNA binding
FBgn0037895	tcurvi-same-mixed-beh.fa_rep_c6310	all6-vs-all610007175	2.96935e-11	1.10227e-08	gi|607365331|gb|EZA59529.1| Sodium-coupled monocarboxylate transporter [Cerapachys biroi]	Sodium-coupled monocarboxylate transporter	P:transmembrane transport; C:integral component of membrane; F:transporter activity
FBgn0038395	Sample_411_C7_hfbr_Tcurvi_PF_(paired)_contig_479	all6-vs-all610007782	3.21603e-06	0.00049158	gi|307214472|gb|EFN89509.1| hypothetical protein EAI_01741 [Harpegnathos saltator]	hypothetical protein EAI_01741	0

## Sheet: tdul
flybaseID	contigID	clusterID	p	signFDR	Blast	annotation	GO
FBgn0024315	tcurvi-same-mixed-beh.fa_rep_c6399	all6-vs-all610000295	0.000168463	0.014839	gi|322801079|gb|EFZ21832.1| hypothetical protein SINV_03497 [Solenopsis invicta]	hypothetical protein SINV_03497	F:ATP binding; F:protein kinase activity; P:protein phosphorylation
FBgn0014340	tcurvi-same-mixed-beh.fa_rep_c4033	all6-vs-all610000321	4.84841e-06	0.000524941	gi|332023970|gb|EGI64188.1| hypothetical protein G5I_07348 [Acromyrmex echinatior]	hypothetical protein G5I_07348	C:nucleus; F:histone acetyltransferase activity; P:regulation of transcription, DNA-templated; P:histone acetylation
FBgn0038886	tcurvi-same-mixed-beh.fa_rep_c15777	all6-vs-all610000358	2.40062e-05	0.00235397	gi|322792404|gb|EFZ16388.1| hypothetical protein SINV_11844 [Solenopsis invicta]	hypothetical protein SINV_11844	F:transferase activity, transferring glycosyl groups
FBgn0266084	tcurvi-same-mixed-beh.fa_rep_c8595	all6-vs-all610000466	2.21944e-18	7.68963e-16	gi|571532890|ref|XP_006560791.1| PREDICTED: microtubule-associated protein futsch isoform X2 [Apis mellifera]	PREDICTED: microtubule-associated protein futsch isoform X2	0
FBgn0029105	tcurvi-same-mixed-beh.fa_rep_c2335	all6-vs-all610000510	6.89512e-07	8.5319e-05	gi|332030215|gb|EGI69998.1| Alpha-catulin [Acromyrmex echinatior]	Alpha-catulin	F:cadherin binding; C:actin cytoskeleton; F:structural molecule activity; P:cell adhesion
FBgn0250823	tcurvi-same-mixed-beh.fa_rep_c1533	all6-vs-all610000635	5.51794e-16	1.36556e-13	gi|665811977|ref|XP_008554483.1| PREDICTED: casein kinase I isoform gamma-3 isoform X4 [Microplitis demolitor]	PREDICTED: casein kinase I isoform gamma-3 isoform X4	0
FBgn0261276	tcurvi-same-mixed-beh.fa_rep_c31611	all6-vs-all610001000	3.57108e-14	8.06908e-12	gi|322800185|gb|EFZ21270.1| hypothetical protein SINV_08341 [Solenopsis invicta]	hypothetical protein SINV_08341	F:GTP binding; F:GTPase activity; P:obsolete GTP catabolic process
FBgn0039640	tcurvi-same-mixed-beh.fa_rep_c13849	all6-vs-all610001090	2.17225e-11	4.18118e-09	gi|332019302|gb|EGI59810.1| Thyrotropin-releasing hormone-degrading ectoenzyme [Acromyrmex echinatior]	Thyrotropin-releasing hormone-degrading ectoenzyme	F:zinc ion binding; P:proteolysis; F:aminopeptidase activity; F:metallopeptidase activity
FBgn0261641	tcurvi-same-mixed-beh.fa_rep_c4363	all6-vs-all610001103	0.000387736	0.0325011	gi|322786633|gb|EFZ13028.1| hypothetical protein SINV_80320 [Solenopsis invicta]	hypothetical protein SINV_80320	0
FBgn0266268	tcurvi-same-mixed-beh.fa_c481	all6-vs-all610001177	9.12354e-07	0.000107762	gi|332028985|gb|EGI68999.1| Ferrochelatase, mitochondrial [Acromyrmex echinatior]	Ferrochelatase, mitochondrial	F:ferrochelatase activity; P:heme biosynthetic process
FBgn0002774	tcurvi-same-mixed-beh.fa_rep_c8314	all6-vs-all610001260	2.0582e-12	4.27858e-10	gi|307176984|gb|EFN66290.1| Dosage compensation regulator [Camponotus floridanus]	Dosage compensation regulator	F:nucleic acid binding; F:ATP binding; P:obsolete ATP catabolic process; F:ATP-dependent helicase activity
FBgn0040294	tcurvi-same-mixed-beh.fa_rep_c6191	all6-vs-all610001268	1.89331e-16	4.91977e-14	gi|607356023|gb|EZA50569.1| SH3 domain-containing RING finger protein [Cerapachys biroi]	SH3 domain-containing RING finger protein	F:zinc ion binding
FBgn0263782	tcurvi-same-mixed-beh.fa_rep_c13729	all6-vs-all610001298	7.15589e-30	6.1982e-27	gi|332017838|gb|EGI58498.1| 3-hydroxy-3-methylglutaryl-coenzyme A reductase [Acromyrmex echinatior]	3-hydroxy-3-methylglutaryl-coenzyme A reductase	C:endoplasmic reticulum membrane; F:NADP binding; C:integral component of membrane; P:coenzyme A metabolic process; P:oxidation-reduction process; P:isoprenoid biosynthetic process; F:hydroxymethylglutaryl-CoA reductase (NADPH) activity
FBgn0015277	Sample_413_E1_hfdr_Tcurvi_PF_(paired)_contig_328	all6-vs-all610001307	5.06773e-05	0.00478855	gi|307166565|gb|EFN60628.1| hypothetical protein EAG_05356 [Camponotus floridanus]	hypothetical protein EAG_05356	F:DNA binding
FBgn0039680	tcurvi-same-mixed-beh.fa_rep_c7818	all6-vs-all610001456	2.29202e-64	1.19116e-60	gi|322796595|gb|EFZ19069.1| hypothetical protein SINV_12600 [Solenopsis invicta]	hypothetical protein SINV_12600	P:cell division; C:nucleus; P:mitotic chromosome condensation
FBgn0014023	tcurvi-same-mixed-beh.fa_rep_c12142	all6-vs-all610001537	2.60778e-07	3.47503e-05	gi|332023906|gb|EGI64126.1| Pleckstrin-like proteiny domain-containing family M member 2 [Acromyrmex echinatior]	Pleckstrin-like proteiny domain-containing family M member 2	0
FBgn0051211	tcurvi-same-mixed-beh.fa_rep_c14904	all6-vs-all610001590	9.39818e-05	0.00856883	gi|332030080|gb|EGI69905.1| Splicing factor, arginine/serine-rich 18 [Acromyrmex echinatior]	Splicing factor, arginine/serine-rich 18	0
FBgn0011826	tcurvi-same-mixed-beh.fa_rep_c4470	all6-vs-all610001783	1.85487e-16	4.91977e-14	gi|332025721|gb|EGI65879.1| F-box/LRR-repeat protein 20 [Acromyrmex echinatior]	F-box/LRR-repeat protein 20	0
#N/A	tcurvi-same-mixed-beh.fa_rep_c6817	all6-vs-all610001929	1.89282e-05	0.00190789	gi|332023474|gb|EGI63717.1| hypothetical protein G5I_07956 [Acromyrmex echinatior]	hypothetical protein G5I_07956	F:metal ion binding
FBgn0261090	tcurvi-same-mixed-beh.fa_rep_c5692	all6-vs-all610001940	1.20413e-25	7.82232e-23	gi|307180439|gb|EFN68465.1| Synaptotagmin-6 [Camponotus floridanus]	Synaptotagmin-6	C:synaptic vesicle; C:membrane; P:transport; F:transporter activity
FBgn0010246	tcurvi-same-mixed-beh.fa_rep_c5687	all6-vs-all610001993	1.25674e-17	3.84193e-15	gi|607363466|gb|EZA57698.1| EH domain-binding protein [Cerapachys biroi]	EH domain-binding protein	0
FBgn0039465	tcurvi-same-mixed-beh.fa_c16331	all6-vs-all610001996	3.71726e-18	1.20741e-15	gi|307175830|gb|EFN65645.1| Tetraspanin-31 [Camponotus floridanus]	Tetraspanin-31	C:integral component of membrane
FBgn0034795	tcurvi-same-mixed-beh.fa_rep_c19009	all6-vs-all610002062	1.11481e-08	1.70401e-06	gi|332023546|gb|EGI63782.1| Mediator of RNA polymerase II transcription subunit 23 [Acromyrmex echinatior]	Mediator of RNA polymerase II transcription subunit 23	0
FBgn0035388	tcurvi-same-mixed-beh.fa_rep_c2221	all6-vs-all610002124	1.72084e-07	2.35348e-05	gi|332023053|gb|EGI63318.1| Growth inhibition and differentiation-related protein 88-like protein [Acromyrmex echinatior]	Growth inhibition and differentiation-related protein 88-like protein	F:nucleotide binding; F:nucleic acid binding
FBgn0015803	tcurvi-same-mixed-beh.fa_rep_c4189	all6-vs-all610002231	8.81338e-17	2.54462e-14	gi|332023156|gb|EGI63412.1| Rho guanine nucleotide exchange factor 7 [Acromyrmex echinatior]	Rho guanine nucleotide exchange factor 7	F:Rho guanyl-nucleotide exchange factor activity; P:positive regulation of GTPase activity
FBgn0005386	Sample_413_E1_hfdr_Tcurvi_PF_(paired)_contig_1882	all6-vs-all610002270	8.95044e-22	4.65154e-19	gi|322798377|gb|EFZ20101.1| hypothetical protein SINV_07690 [Solenopsis invicta]	hypothetical protein SINV_07690	C:nucleus; F:DNA binding; F:zinc ion binding; P:histone lysine methylation; F:histone-lysine N-methyltransferase activity; F:chromatin binding
FBgn0031990	tcurvi-same-mixed-beh.fa_c296	all6-vs-all610002292	8.24518e-25	4.76113e-22	gi|332023936|gb|EGI64154.1| Phospholipase DDHD1 [Acromyrmex echinatior]	Phospholipase DDHD1	F:metal ion binding
FBgn0000723	tcurvi-same-mixed-beh.fa_rep_c5759	all6-vs-all610002377	1.19774e-31	1.24493e-28	gi|607353539|gb|EZA48284.1| Tyrosine-protein kinase Fps85D [Cerapachys biroi]	Tyrosine-protein kinase Fps85D	F:ATP binding; P:peptidyl-tyrosine phosphorylation; F:protein tyrosine kinase activity
FBgn0044872	tcurvi-same-mixed-beh.fa_rep_c37388	all6-vs-all610002382	9.77822e-06	0.00103709	gi|322788782|gb|EFZ14350.1| hypothetical protein SINV_03929 [Solenopsis invicta]	hypothetical protein SINV_03929	F:fucosyltransferase activity; C:Golgi cisterna membrane; P:fucosylation; C:integral component of membrane; P:protein glycosylation
FBgn0005564	tcurvi-same-mixed-beh.fa_rep_c1657	all6-vs-all610002440	7.50122e-08	1.08288e-05	gi|571508090|ref|XP_006571280.1| PREDICTED: potassium voltage-gated channel protein Shal isoform X5 [Apis mellifera]	PREDICTED: potassium voltage-gated channel protein Shal isoform X5	F:voltage-gated potassium channel activity; P:potassium ion transmembrane transport; C:voltage-gated potassium channel complex; P:protein homooligomerization
FBgn0034734	tcurvi-same-mixed-beh.fa_s38662	all6-vs-all610002927	3.44524e-06	0.000380956	gi|332021632|gb|EGI61991.1| Small subunit processome component 20-like protein [Acromyrmex echinatior]	Small subunit processome component 20-like protein	0
FBgn0038195	Sample_411_C7_hfbr_Tcurvi_PF_(paired)_contig_886	all6-vs-all610003030	2.90781e-06	0.000335819	gi|322800036|gb|EFZ21142.1| hypothetical protein SINV_01145 [Solenopsis invicta]	hypothetical protein SINV_01145	0
FBgn0033845	tcurvi-same-mixed-beh.fa_c45081	all6-vs-all610003217	1.90899e-05	0.00190789	gi|332026435|gb|EGI66563.1| Disks large-associated protein 5 [Acromyrmex echinatior]	Disks large-associated protein 5	P:cellular process
FBgn0033349	tcurvi-same-mixed-beh.fa_rep_c13626	all6-vs-all610003289	3.29079e-38	4.27556e-35	gi|332022411|gb|EGI62719.1| Stromal membrane-associated protein 1 [Acromyrmex echinatior]	Stromal membrane-associated protein 1	F:zinc ion binding; F:GTPase activator activity; P:regulation of GTPase activity; P:positive regulation of GTPase activity
FBgn0030468	tcurvi-same-mixed-beh.fa_rep_c6398	all6-vs-all610003324	2.28438e-09	3.59755e-07	gi|332020662|gb|EGI61068.1| Pre-mRNA-splicing factor 38B [Acromyrmex echinatior]	Pre-mRNA-splicing factor 38B	0
#N/A	tcurvi-same-mixed-beh.fa_rep_c17060	all6-vs-all610003328	4.5312e-07	5.74357e-05	gi|332018514|gb|EGI59104.1| Zinc finger protein 474 [Acromyrmex echinatior]	Zinc finger protein 474	0
FBgn0035710	tcurvi-same-mixed-beh.fa_rep_c8080	all6-vs-all610003504	4.24656e-11	7.35645e-09	gi|332023872|gb|EGI64096.1| Major facilitator superfamily domain-containing protein 6 [Acromyrmex echinatior]	Major facilitator superfamily domain-containing protein 6	P:transmembrane transport; C:integral component of membrane
FBgn0020620	tcurvi-same-mixed-beh.fa_c586	all6-vs-all610003992	5.86279e-20	2.34376e-17	gi|307177840|gb|EFN66803.1| USP6 N-terminal-like protein [Camponotus floridanus]	USP6 N-terminal-like protein	F:GTPase activator activity; P:positive regulation of GTPase activity
FBgn0023441	tcurvi-same-mixed-beh.fa_rep_c7496	all6-vs-all610004183	8.86685e-50	2.30405e-46	gi|572299678|ref|XP_006615959.1| PREDICTED: RNA-binding protein fusilli-like isoform X1 [Apis dorsata]	PREDICTED: RNA-binding protein fusilli-like isoform X1	0
FBgn0034997	tcurvi-same-mixed-beh.fa_rep_c8136	all6-vs-all610004796	1.28439e-08	1.90714e-06	gi|332019603|gb|EGI60081.1| Sphingomyelin phosphodiesterase [Acromyrmex echinatior]	Sphingomyelin phosphodiesterase	F:sphingomyelin phosphodiesterase activity; P:sphingomyelin catabolic process; F:hydrolase activity, acting on glycosyl bonds
FBgn0010497	tcurvi-same-mixed-beh.fa_rep_c13802	all6-vs-all610004841	5.62345e-20	2.34376e-17	gi|322794510|gb|EFZ17563.1| hypothetical protein SINV_12524 [Solenopsis invicta]	hypothetical protein SINV_12524	P:transmembrane transport; C:integral component of membrane; F:transporter activity
FBgn0037962	tcurvi-same-mixed-beh.fa_rep_c1494	all6-vs-all610005052	3.18186e-06	0.000359481	gi|332023056|gb|EGI63321.1| hypothetical protein G5I_08350 [Acromyrmex echinatior]	hypothetical protein G5I_08350	F:nucleic acid binding
FBgn0027574	tcurvi-same-mixed-beh.fa_rep_c18125	all6-vs-all610005139	0.000123144	0.0110341	gi|322787479|gb|EFZ13567.1| hypothetical protein SINV_10895 [Solenopsis invicta]	hypothetical protein SINV_10895	0
FBgn0016694	tcurvi-same-mixed-beh.fa_rep_c3788	all6-vs-all610005316	8.89354e-10	1.49096e-07	gi|380028288|ref|XP_003697838.1| PREDICTED: hepatic leukemia factor-like [Apis florea] >gi|571570141|ref|XP_006560301.1| PREDICTED: hepatic leukemia factor isoform X6 [Apis mellifera] >gi|572300182|ref|XP_006616198.1| PREDICTED: hepatic leukemia factor-like isoform X2 [Apis dorsata]	PREDICTED: hepatic leukemia factor-like	F:transcription factor activity, sequence-specific DNA binding; P:regulation of transcription, DNA-templated; F:sequence-specific DNA binding
FBgn0086655	tcurvi-same-mixed-beh.fa_rep_c3818	all6-vs-all610005362	4.29012e-45	7.43192e-42	gi|332027430|gb|EGI67513.1| Zinc finger protein jing-like protein [Acromyrmex echinatior]	Zinc finger protein jing-like protein	F:nucleic acid binding; F:metal ion binding
FBgn0037491	tcurvi-same-mixed-beh.fa_rep_c27550	all6-vs-all610005420	1.76938e-09	2.87359e-07	gi|607353921|gb|EZA48611.1| Serine/threonine-protein kinase [Cerapachys biroi]	Serine/threonine-protein kinase	F:ATP binding; F:protein serine/threonine kinase activity; P:protein phosphorylation
FBgn0266673	Sample_411_C7_hfbr_Tcurvi_PF_(paired)_contig_5535	all6-vs-all610006369	3.86571e-11	6.92762e-09	gi|332027974|gb|EGI68025.1| Exocyst complex component 5 [Acromyrmex echinatior]	Exocyst complex component 5	C:cytoplasm; P:vesicle docking; P:exocytosis
FBgn0039483	tcurvi-same-mixed-beh.fa_rep_c11778	all6-vs-all610006650	4.08433e-12	8.16395e-10	gi|332018729|gb|EGI59300.1| Circadian clock-controlled protein [Acromyrmex echinatior]	Circadian clock-controlled protein	0
FBgn0033272	tcurvi-same-mixed-beh.fa_rep_c15508	all6-vs-all610006796	3.64594e-11	6.76713e-09	gi|322802337|gb|EFZ22733.1| hypothetical protein SINV_14859 [Solenopsis invicta]	hypothetical protein SINV_14859	C:microtubule organizing center; C:spindle pole; P:microtubule cytoskeleton organization
FBgn0035244	tcurvi-same-mixed-beh.fa_rep_c8735	all6-vs-all610006933	0.000210173	0.017906	gi|322802265|gb|EFZ22661.1| hypothetical protein SINV_04091 [Solenopsis invicta]	hypothetical protein SINV_04091	F:ATP binding; F:ATPase activity, coupled to transmembrane movement of substances; P:transmembrane transport; C:integral component of membrane; P:obsolete ATP catabolic process
FBgn0013751	tcurvi-same-mixed-beh.fa_c123	all6-vs-all610006980	4.08983e-13	8.85618e-11	gi|322787264|gb|EFZ13400.1| hypothetical protein SINV_02203 [Solenopsis invicta]	hypothetical protein SINV_02203	C:nucleus; F:DNA binding; F:zinc ion binding
FBgn0037236	tcurvi-same-mixed-beh.fa_rep_c32775	all6-vs-all610007026	7.76195e-08	1.09024e-05	gi|322779058|gb|EFZ09452.1| hypothetical protein SINV_04023 [Solenopsis invicta]	hypothetical protein SINV_04023	P:phosphorylation; F:kinase activity
FBgn0039451	tcurvi-same-mixed-beh.fa_rep_c3449	all6-vs-all610007669	1.05329e-25	7.81989e-23	gi|332026722|gb|EGI66831.1| WD repeat-containing protein 20 [Acromyrmex echinatior]	WD repeat-containing protein 20	0
FBgn0004635	tcurvi-same-mixed-beh.fa_rep_c3096	all6-vs-all610007686	1.93053e-18	7.16642e-16	gi|332030169|gb|EGI69963.1| Protein rhomboid [Acromyrmex echinatior]	Protein rhomboid	P:proteolysis; C:integral component of membrane; F:serine-type endopeptidase activity
FBgn0035523	tcurvi-same-mixed-beh.fa_rep_c44765	all6-vs-all610007701	3.49983e-07	4.54716e-05	gi|332022509|gb|EGI62812.1| CTL-like protein 1 [Acromyrmex echinatior]	CTL-like protein 1	C:integral component of membrane
#N/A	tcurvi-same-mixed-beh.fa_rep_c22559	all6-vs-all610007887	7.51064e-07	9.0774e-05	gi|307180196|gb|EFN68229.1| hypothetical protein EAG_13140 [Camponotus floridanus]	hypothetical protein EAG_13140	0
FBgn0011769	tcurvi-same-mixed-beh.fa_rep_c7885	all6-vs-all610008178	1.23178e-05	0.00128031	gi|571511387|ref|XP_006559191.1| PREDICTED: ferredoxin isoform X1 [Apis mellifera]	PREDICTED: ferredoxin isoform X1	F:metal ion binding; F:electron carrier activity; F:2 iron, 2 sulfur cluster binding

## Sheet: tameri
flybaseID	contigID	clusterID	p	signFDR	Blast	annotation	GO
FBgn0032721	Sample_412_C10_hfbr_Tcurvi_PF_(paired)_contig_14122	all6-vs-all610000170	5.58489e-08	5.00426e-06	gi|607364554|gb|EZA58766.1| Leukotriene A-4 hydrolase [Cerapachys biroi]	Leukotriene A-4 hydrolase	F:hydrolase activity
FBgn0027611	tcurvi-same-mixed-beh.fa_rep_c13667	all6-vs-all610000196	0.000521108	0.0161933	gi|322799964|gb|EFZ21090.1| hypothetical protein SINV_11995 [Solenopsis invicta]	hypothetical protein SINV_11995	F:alpha-mannosidase activity; F:zinc ion binding; P:mannose metabolic process; F:carbohydrate binding
FBgn0266717	tcurvi-same-mixed-beh.fa_rep_c13508	all6-vs-all610000272	0.00125247	0.0320643	gi|322801272|gb|EFZ21959.1| hypothetical protein SINV_06830 [Solenopsis invicta]	hypothetical protein SINV_06830	F:ubiquitin-protein transferase activity; P:apoptotic process; P:regulation of cytokinesis; F:acid-amino acid ligase activity; P:protein ubiquitination
FBgn0034394	Sample_413_E1_hfdr_Tcurvi_PF_(paired)_contig_4252	all6-vs-all610000304	0.00105028	0.0273949	gi|332027316|gb|EGI67400.1| Putative inorganic phosphate cotransporter [Acromyrmex echinatior]	Putative inorganic phosphate cotransporter	P:transmembrane transport; C:integral component of membrane
FBgn0030478	tcurvi-same-mixed-beh.fa_c2272	all6-vs-all610000314	0.000273631	0.00960986	gi|322785442|gb|EFZ12113.1| hypothetical protein SINV_03790 [Solenopsis invicta]	hypothetical protein SINV_03790	F:pyridoxal phosphate binding; F:transaminase activity; P:biosynthetic process
FBgn0014340	tcurvi-same-mixed-beh.fa_rep_c4033	all6-vs-all610000321	2.06757e-23	1.07452e-20	gi|332023970|gb|EGI64188.1| hypothetical protein G5I_07348 [Acromyrmex echinatior]	hypothetical protein G5I_07348	C:nucleus; F:histone acetyltransferase activity; P:regulation of transcription, DNA-templated; P:histone acetylation
FBgn0030114	tcurvi-same-mixed-beh.fa_rep_c49176	all6-vs-all610000339	0.000118843	0.00513208	gi|332020980|gb|EGI61373.1| Kelch-like protein 5 [Acromyrmex echinatior]	Kelch-like protein 5	0
FBgn0034606	tcurvi-same-mixed-beh.fa_rep_c16837	all6-vs-all610000384	0.00161321	0.0393608	gi|322786056|gb|EFZ12667.1| hypothetical protein SINV_02289 [Solenopsis invicta]	hypothetical protein SINV_02289	0
FBgn0039354	tcurvi-same-mixed-beh.fa_rep_c21099	all6-vs-all610000445	5.27113e-15	1.24518e-12	gi|332018334|gb|EGI58939.1| Relaxin receptor 1 [Acromyrmex echinatior]	Relaxin receptor 1	P:G-protein coupled receptor signaling pathway; C:integral component of membrane; F:protein-hormone receptor activity
FBgn0036273	tcurvi-same-mixed-beh.fa_rep_c3931	all6-vs-all610000477	8.26692e-39	4.29632e-35	gi|322794385|gb|EFZ17489.1| hypothetical protein SINV_80961 [Solenopsis invicta]	hypothetical protein SINV_80961	P:phosphatidylinositol dephosphorylation
FBgn0259110	tcurvi-same-mixed-beh.fa_rep_c1688	all6-vs-all610000483	0.00164954	0.0400592	gi|332017392|gb|EGI58128.1| Disintegrin and metalloproteinase domain-containing protein 11 [Acromyrmex echinatior]	Disintegrin and metalloproteinase domain-containing protein 11	F:zinc ion binding; P:integrin-mediated signaling pathway; P:proteolysis; F:metalloendopeptidase activity
#N/A	tcurvi-same-mixed-beh.fa_rep_c47363	all6-vs-all610000599	5.3953e-05	0.00264522	gi|332021881|gb|EGI62217.1| hypothetical protein G5I_09467 [Acromyrmex echinatior]	hypothetical protein G5I_09467	0
FBgn0002906	tcurvi-same-mixed-beh.fa_rep_c8107	all6-vs-all610000601	1.81678e-11	2.69766e-09	gi|332023927|gb|EGI64145.1| Bloom syndrome protein-like protein [Acromyrmex echinatior]	Bloom syndrome protein-like protein	F:DNA binding; F:ATP binding; P:DNA repair; F:ATP-dependent 3'-5' DNA helicase activity; P:DNA replication; P:DNA duplex unwinding; P:obsolete ATP catabolic process; P:DNA recombination; F:protein dimerization activity; C:intracellular
FBgn0038037	tcurvi-same-mixed-beh.fa_rep_c1374	all6-vs-all610000644	0.00182265	0.0434509	gi|607356861|gb|EZA51353.1| N-acetylglucosamine-1-phosphotransferase subunits alpha/beta [Cerapachys biroi]	N-acetylglucosamine-1-phosphotransferase subunits alpha/beta	C:membrane; P:metabolic process; P:cell differentiation; F:transferase activity, transferring phosphorus-containing groups
FBgn0004652	tcurvi-same-mixed-beh.fa_rep_c1592	all6-vs-all610000718	3.71404e-29	4.82546e-26	gi|383850040|ref|XP_003700636.1| PREDICTED: zinc finger and BTB domain-containing protein 34-like isoform 1 [Megachile rotundata]	PREDICTED: zinc finger and BTB domain-containing protein 34-like isoform 1	F:nucleic acid binding; F:metal ion binding
FBgn0021818	tcurvi-same-mixed-beh.fa_rep_c2638	all6-vs-all610000760	3.35769e-10	4.05812e-08	gi|332023977|gb|EGI64195.1| Connector enhancer of kinase suppressor of ras 3 [Acromyrmex echinatior]	Connector enhancer of kinase suppressor of ras 3	P:phosphorylation; F:kinase activity
FBgn0000037	tcurvi-same-mixed-beh.fa_rep_c2990	all6-vs-all610000761	0.000229075	0.00862685	gi|189908194|gb|ACE60222.1| muscarinic acetylcholine receptor [Polyrhachis vicina]	muscarinic acetylcholine receptor	C:integral component of plasma membrane; P:positive regulation of ATPase activity; F:chaperone binding; F:G-protein coupled acetylcholine receptor activity; P:G-protein coupled acetylcholine receptor signaling pathway; F:ATPase activator activity; P:response to stress
FBgn0033494	tcurvi-same-mixed-beh.fa_rep_c3768	all6-vs-all610000762	1.12889e-15	2.93341e-13	gi|332027392|gb|EGI67475.1| Potassium voltage-gated channel subfamily KQT member 1 [Acromyrmex echinatior]	Potassium voltage-gated channel subfamily KQT member 1	F:voltage-gated potassium channel activity; P:potassium ion transmembrane transport; C:voltage-gated potassium channel complex
FBgn0035192	tcurvi-same-mixed-beh.fa_c15787	all6-vs-all610000793	3.61684e-13	6.26557e-11	gi|307173647|gb|EFN64498.1| Potassium channel subfamily K member 9 [Camponotus floridanus]	Potassium channel subfamily K member 9	P:potassium ion transmembrane transport; C:integral component of membrane; F:potassium channel activity
FBgn0041210	tcurvi-same-mixed-beh.fa_rep_c8563	all6-vs-all610000828	7.3004e-05	0.00335754	gi|307180954|gb|EFN68742.1| Histone deacetylase 4 [Camponotus floridanus]	Histone deacetylase 4	F:NAD-dependent histone deacetylase activity (H3-K9 specific); F:NAD-dependent histone deacetylase activity (H4-K16 specific); F:metal ion binding; P:transcription, DNA-templated; F:NAD-dependent histone deacetylase activity (H3-K14 specific); P:histone H3-K9 modification; C:histone deacetylase complex; P:regulation of transcription, DNA-templated; P:histone H4 deacetylation; F:NAD-dependent hist…
FBgn0037144	tcurvi-same-mixed-beh.fa_rep_c2119	all6-vs-all610000830	0.000572567	0.017256	gi|607356804|gb|EZA51300.1| Solute carrier family 22 member [Cerapachys biroi]	Solute carrier family 22 member	P:transmembrane transport; F:transmembrane transporter activity; C:integral component of membrane
FBgn0035400	tcurvi-same-mixed-beh.fa_rep_c7591	all6-vs-all610000847	8.29886e-28	8.62584e-25	gi|665806106|ref|XP_008551279.1| PREDICTED: hippocampus abundant transcript 1 protein isoform X2 [Microplitis demolitor]	PREDICTED: hippocampus abundant transcript 1 protein isoform X2	P:transmembrane transport; C:integral component of membrane; C:plasma membrane; F:transporter activity
FBgn0031752	tcurvi-same-mixed-beh.fa_rep_c3185	all6-vs-all610000876	0.000875024	0.0243182	gi|332031480|gb|EGI70964.1| Serine/threonine kinase 11-interacting protein [Acromyrmex echinatior]	Serine/threonine kinase 11-interacting protein	P:phosphorylation; F:kinase activity
FBgn0052707	tcurvi-same-mixed-beh.fa_rep_c15874	all6-vs-all610000881	0.000455834	0.0148992	gi|322787441|gb|EFZ13529.1| hypothetical protein SINV_05333 [Solenopsis invicta]	hypothetical protein SINV_05333	P:regulation of mitotic metaphase/anaphase transition; C:anaphase-promoting complex; P:anaphase-promoting complex-dependent proteasomal ubiquitin-dependent protein catabolic process
FBgn0029823	tcurvi-same-mixed-beh.fa_rep_c4985	all6-vs-all610000921	5.73166e-26	3.72343e-23	gi|322794373|gb|EFZ17477.1| hypothetical protein SINV_09632 [Solenopsis invicta]	hypothetical protein SINV_09632	F:pyridoxal phosphate binding; P:L-serine metabolic process; F:glycine hydroxymethyltransferase activity; P:tetrahydrofolate interconversion; F:methyltransferase activity; P:glycine metabolic process; P:methylation
FBgn0039959	tcurvi-same-mixed-beh.fa_rep_c30073	all6-vs-all610000947	1.19268e-07	1.01612e-05	gi|322799020|gb|EFZ20480.1| hypothetical protein SINV_15779 [Solenopsis invicta]	hypothetical protein SINV_15779	0
FBgn0030251	tcurvi-same-mixed-beh.fa_c45714	all6-vs-all610000953	3.34697e-05	0.00175699	gi|332019179|gb|EGI59689.1| Poly(U)-specific endoribonuclease-A [Acromyrmex echinatior]	Poly(U)-specific endoribonuclease-A	F:hydrolase activity, acting on ester bonds; P:metabolic process
FBgn0032006	tcurvi-same-mixed-beh.fa_rep_c1975	all6-vs-all610001011	1.70885e-08	1.67564e-06	gi|332021682|gb|EGI62038.1| Vascular endothelial growth factor receptor 1 [Acromyrmex echinatior]	Vascular endothelial growth factor receptor 1	F:ATP binding; P:peptidyl-tyrosine phosphorylation; F:transmembrane receptor protein tyrosine kinase activity; C:integral component of membrane; P:transmembrane receptor protein tyrosine kinase signaling pathway
FBgn0030343	tcurvi-same-mixed-beh.fa_rep_c5019	all6-vs-all610001025	0.000618611	0.0181634	gi|307194123|gb|EFN76571.1| Copper-transporting ATPase 1 [Harpegnathos saltator]	Copper-transporting ATPase 1	F:ATP binding; F:copper ion binding; F:cation-transporting ATPase activity; P:metabolic process; P:cation transmembrane transport; C:integral component of membrane; P:metal ion transport
FBgn0052264	tcurvi-same-mixed-beh.fa_rep_c2630	all6-vs-all610001030	1.41041e-09	1.62886e-07	gi|571519613|ref|XP_006564059.1| PREDICTED: phosphatase and actin regulator 4 isoform X5 [Apis mellifera]	PREDICTED: phosphatase and actin regulator 4 isoform X5	0
#N/A	tcurvi-same-mixed-beh.fa_rep_c48362	all6-vs-all610001034	8.9958e-14	1.66968e-11	gi|322794045|gb|EFZ17261.1| hypothetical protein SINV_01845 [Solenopsis invicta]	hypothetical protein SINV_01845	0
FBgn0015269	tcurvi-same-mixed-beh.fa_rep_c17766	all6-vs-all610001062	3.32303e-06	0.000215541	gi|307180390|gb|EFN68416.1| Neurofibromin [Camponotus floridanus]	Neurofibromin	P:signal transduction; F:GTPase activator activity; P:positive regulation of GTPase activity; C:intracellular
FBgn0039560	tcurvi-same-mixed-beh.fa_c23141	all6-vs-all610001150	2.9305e-17	9.51863e-15	gi|332029099|gb|EGI69113.1| Biorientation of chromosomes in cell division protein 1-like protein [Acromyrmex echinatior]	Biorientation of chromosomes in cell division protein 1-like protein	P:cell division
#N/A	tcurvi-same-mixed-beh.fa_rep_c6662	all6-vs-all610001153	7.52247e-06	0.000459932	gi|332027967|gb|EGI68018.1| Gastrula zinc finger protein 5-1 [Acromyrmex echinatior]	Gastrula zinc finger protein 5-1	F:metal ion binding
FBgn0001180	tcurvi-same-mixed-beh.fa_rep_c3978	all6-vs-all610001179	1.07175e-11	1.74059e-09	gi|332025093|gb|EGI65274.1| Protein hunchback [Acromyrmex echinatior]	Protein hunchback	F:transcription factor activity, sequence-specific DNA binding; P:transcription, DNA-templated; F:binding; P:regulation of biological process
FBgn0000535	tcurvi-same-mixed-beh.fa_rep_c14468	all6-vs-all610001211	0.000574424	0.017256	gi|383849890|ref|XP_003700567.1| PREDICTED: potassium voltage-gated channel protein eag-like [Megachile rotundata]	PREDICTED: potassium voltage-gated channel protein eag-like	F:phosphorelay sensor kinase activity; F:voltage-gated potassium channel activity; P:potassium ion transmembrane transport; P:phosphorelay signal transduction system; C:integral component of membrane; P:signal transduction by protein phosphorylation
FBgn0034442	tcurvi-same-mixed-beh.fa_rep_c2509	all6-vs-all610001234	8.11674e-32	1.40609e-28	gi|332025125|gb|EGI65305.1| Cytochrome b5 reductase 4 [Acromyrmex echinatior]	Cytochrome b5 reductase 4	F:oxidoreductase activity; F:metal ion binding; P:oxidation-reduction process; F:heme binding
FBgn0028704	tcurvi-same-mixed-beh.fa_rep_c4798	all6-vs-all610001237	0.000202343	0.0079665	gi|332028624|gb|EGI68659.1| WD and tetratricopeptide repeats protein 1 [Acromyrmex echinatior]	WD and tetratricopeptide repeats protein 1	0
FBgn0037073	tcurvi-same-mixed-beh.fa_rep_c49256	all6-vs-all610001277	2.32195e-10	2.94321e-08	gi|332024523|gb|EGI64721.1| Pre-rRNA-processing protein TSR1-like protein [Acromyrmex echinatior]	Pre-rRNA-processing protein TSR1-like protein	C:nucleus; P:ribosome biogenesis
FBgn0037275	Sample_409_C1_hfbr_Tcurvi_PF_(paired)_contig_15927	all6-vs-all610001280	0.000170832	0.00696868	gi|322778939|gb|EFZ09353.1| hypothetical protein SINV_03278 [Solenopsis invicta]	hypothetical protein SINV_03278	F:binding
FBgn0010877	tcurvi-same-mixed-beh.fa_c16974	all6-vs-all610001303	0.00186511	0.0442602	gi|607363562|gb|EZA57794.1| hypothetical protein X777_00896 [Cerapachys biroi]	hypothetical protein X777_00896	C:integral component of membrane
FBgn0260004	tcurvi-same-mixed-beh.fa_c151	all6-vs-all610001433	0.00122021	0.0313932	gi|307195790|gb|EFN77604.1| Lysosome membrane protein 2 [Harpegnathos saltator]	Lysosome membrane protein 2	F:G-protein coupled receptor activity; P:G-protein coupled receptor signaling pathway; C:integral component of membrane; P:cell adhesion
FBgn0032450	tcurvi-same-mixed-beh.fa_rep_c16050	all6-vs-all610001436	0.000492805	0.0156165	gi|322792852|gb|EFZ16685.1| hypothetical protein SINV_10130 [Solenopsis invicta]	hypothetical protein SINV_10130	F:ATP binding
FBgn0036518	tcurvi-same-mixed-beh.fa_rep_c6523	all6-vs-all610001447	0.000467781	0.0151409	gi|332026109|gb|EGI66257.1| Rho GTPase-activating protein 20 [Acromyrmex echinatior]	Rho GTPase-activating protein 20	P:signal transduction; C:intracellular
FBgn0038617	tcurvi-same-mixed-beh.fa_rep_c15292	all6-vs-all610001448	2.76893e-07	2.28414e-05	gi|307183988|gb|EFN70559.1| WD repeat-containing protein 37 [Camponotus floridanus]	WD repeat-containing protein 37	0
FBgn0004880	Sample_411_C7_hfbr_Tcurvi_PF_(paired)_contig_14200	all6-vs-all610001454	0.00104626	0.0273949	gi|332018900|gb|EGI59446.1| Transcriptional repressor scratch 2 [Acromyrmex echinatior]	Transcriptional repressor scratch 2	F:nucleic acid binding; F:metal ion binding
FBgn0037028	tcurvi-same-mixed-beh.fa_rep_c11721	all6-vs-all610001491	1.66109e-32	4.31635e-29	gi|332023976|gb|EGI64194.1| Protein ITFG3 [Acromyrmex echinatior]	Protein ITFG3	0
FBgn0014906	tcurvi-same-mixed-beh.fa_rep_c3483	all6-vs-all610001497	5.81898e-05	0.00280012	gi|322785452|gb|EFZ12123.1| hypothetical protein SINV_07398 [Solenopsis invicta]	hypothetical protein SINV_07398	P:metabolic process; F:transferase activity; F:hydrolase activity
FBgn0054015	tcurvi-same-mixed-beh.fa_rep_c6392	all6-vs-all610001567	1.04886e-16	3.20643e-14	gi|332031284|gb|EGI70812.1| Mitochondrial enolase superfamily member 1 [Acromyrmex echinatior]	Mitochondrial enolase superfamily member 1	P:cellular amino acid catabolic process; F:catalytic activity
FBgn0035010	tcurvi-same-mixed-beh.fa_rep_c10117	all6-vs-all610001580	2.91042e-07	2.327e-05	gi|340709362|ref|XP_003393279.1| PREDICTED: trace amine-associated receptor 8b-like [Bombus terrestris]	PREDICTED: trace amine-associated receptor 8b-like	F:G-protein coupled receptor activity; P:G-protein coupled receptor signaling pathway; C:integral component of membrane
FBgn0033631	tcurvi-same-mixed-beh.fa_rep_c4414	all6-vs-all610001635	3.24052e-06	0.000215541	gi|332028485|gb|EGI68526.1| Superoxide dismutase [Cu-Zn], chloroplastic [Acromyrmex echinatior]	Superoxide dismutase	F:metal ion binding; P:removal of superoxide radicals; P:oxidation-reduction process; F:superoxide dismutase activity
FBgn0030808	tcurvi-same-mixed-beh.fa_c4892	all6-vs-all610001695	4.46541e-08	4.07136e-06	gi|322780408|gb|EFZ09896.1| hypothetical protein SINV_03206 [Solenopsis invicta]	hypothetical protein SINV_03206	P:signal transduction; F:GTPase activator activity; C:intracellular; P:positive regulation of GTPase activity
FBgn0039016	tcurvi-same-mixed-beh.fa_rep_c30530	all6-vs-all610001755	0.000658921	0.0190245	gi|332020119|gb|EGI60563.1| Endoribonuclease Dcr-1 [Acromyrmex echinatior]	Endoribonuclease Dcr-1	P:RNA phosphodiester bond hydrolysis, endonucleolytic; F:RNA binding; F:ribonuclease III activity; P:rRNA catabolic process; P:RNA processing
FBgn0262619	Sample_413_E1_hfdr_Tcurvi_PF_(paired)_contig_12050	all6-vs-all610001765	2.90402e-07	2.327e-05	gi|322801939|gb|EFZ22486.1| hypothetical protein SINV_00170 [Solenopsis invicta]	hypothetical protein SINV_00170	F:GTP binding; P:DNA ligation involved in DNA repair; F:DNA binding; F:ATP binding; F:DNA ligase (ATP) activity; P:DNA replication; P:DNA recombination; P:DNA biosynthetic process
FBgn0027490	Sample_412_C10_hfbr_Tcurvi_PF_(paired)_contig_4511	all6-vs-all610001766	0.000230756	0.00862763	gi|332026878|gb|EGI66979.1| YEATS domain-containing protein 2 [Acromyrmex echinatior]	YEATS domain-containing protein 2	C:nucleus; P:regulation of transcription, DNA-templated
FBgn0033194	tcurvi-same-mixed-beh.fa_rep_c8401	all6-vs-all610001810	1.00209e-14	2.26428e-12	gi|307191458|gb|EFN74999.1| Vacuolar protein sorting-associated protein 13A [Camponotus floridanus]	Vacuolar protein sorting-associated protein 13A	0
FBgn0025866	tcurvi-same-mixed-beh.fa_rep_c2174	all6-vs-all610001813	0.00147983	0.0369744	gi|383859913|ref|XP_003705436.1| PREDICTED: calpain-B-like isoform 1 [Megachile rotundata]	PREDICTED: calpain-B-like isoform 1	F:calcium ion binding; P:proteolysis; F:calcium-dependent cysteine-type endopeptidase activity; C:intracellular
FBgn0002932	tcurvi-same-mixed-beh.fa_rep_c14897	all6-vs-all610001817	5.69415e-05	0.00276566	gi|332022138|gb|EGI62460.1| Protein neuralized [Acromyrmex echinatior]	Protein neuralized	F:zinc ion binding
FBgn0051522	Sample_411_C7_hfbr_Tcurvi_PF_(paired)_contig_8180	all6-vs-all610001828	0.00203679	0.0474576	gi|332027388|gb|EGI67471.1| Dolichol kinase [Acromyrmex echinatior]	Dolichol kinase	C:integral component of endoplasmic reticulum membrane; P:dolichyl monophosphate biosynthetic process; P:phosphorylation; F:dolichol kinase activity; P:fatty acid biosynthetic process
FBgn0011740	tcurvi-same-mixed-beh.fa_rep_c15328	all6-vs-all610001867	3.55728e-08	3.3613e-06	gi|307176273|gb|EFN65904.1| Alpha-mannosidase 2 [Camponotus floridanus]	Alpha-mannosidase 2	F:alpha-mannosidase activity; F:zinc ion binding; P:mannose metabolic process; F:carbohydrate binding
FBgn0027784	tcurvi-same-mixed-beh.fa_rep_c15437	all6-vs-all610001882	5.80697e-07	4.57255e-05	gi|332026263|gb|EGI66402.1| RING finger protein 17 [Acromyrmex echinatior]	RING finger protein 17	0
FBgn0004859	tcurvi-same-mixed-beh.fa_rep_c6464	all6-vs-all610001896	8.07817e-05	0.00368265	gi|322792299|gb|EFZ16283.1| hypothetical protein SINV_03457 [Solenopsis invicta]	hypothetical protein SINV_03457	F:nucleic acid binding; F:metal ion binding
FBgn0261954	tcurvi-same-mixed-beh.fa_rep_c8570	all6-vs-all610001900	0.000316259	0.0109573	gi|332029806|gb|EGI69675.1| hypothetical protein G5I_01582 [Acromyrmex echinatior]	hypothetical protein G5I_01582	P:translation
FBgn0034045	tcurvi-same-mixed-beh.fa_rep_c13232	all6-vs-all610001906	3.39334e-13	6.08109e-11	gi|332019295|gb|EGI59803.1| Sugar transporter ERD6-like 7 [Acromyrmex echinatior]	Sugar transporter ERD6-like 7	F:substrate-specific transmembrane transporter activity; P:transmembrane transport; C:integral component of membrane; P:carbohydrate transport
FBgn0032348	tcurvi-same-mixed-beh.fa_c13467	all6-vs-all610001943	0.000106557	0.00477394	gi|332021627|gb|EGI61986.1| MPN domain-containing protein [Acromyrmex echinatior]	MPN domain-containing protein	0
FBgn0036258	tcurvi-same-mixed-beh.fa_rep_c14772	all6-vs-all610001949	0.000108824	0.00483384	gi|332030227|gb|EGI70010.1| ATPase family AAA domain-containing protein 5 [Acromyrmex echinatior]	ATPase family AAA domain-containing protein 5	F:nucleotide binding; F:translation initiation factor activity; P:formation of translation preinitiation complex; C:eukaryotic 43S preinitiation complex; C:eukaryotic 48S preinitiation complex; P:regulation of translational initiation; C:eukaryotic translation initiation factor 3 complex
FBgn0029997	tcurvi-same-mixed-beh.fa_rep_c8526	all6-vs-all610001977	5.30661e-09	5.74551e-07	gi|332023210|gb|EGI63466.1| NCK-interacting protein with SH3 domain [Acromyrmex echinatior]	NCK-interacting protein with SH3 domain	C:nucleus; F:translation initiation factor activity; P:regulation of transcription, DNA-templated; P:translational initiation
FBgn0037445	tcurvi-same-mixed-beh.fa_c638	all6-vs-all610002073	5.95413e-23	2.81306e-20	gi|332027618|gb|EGI67688.1| DNA-binding protein RFX7 [Acromyrmex echinatior]	DNA-binding protein RFX7	F:DNA binding; P:regulation of transcription, DNA-templated
FBgn0035049	tcurvi-same-mixed-beh.fa_rep_c1591	all6-vs-all610002077	0.000593816	0.0176346	gi|307194255|gb|EFN76651.1| Matrix metalloproteinase-14 [Harpegnathos saltator]	Matrix metalloproteinase-14	F:zinc ion binding; F:calcium ion binding; P:proteolysis; C:extracellular matrix; F:metalloendopeptidase activity
FBgn0283510	tcurvi-same-mixed-beh.fa_rep_c9385	all6-vs-all610002116	0.000119488	0.00513208	gi|322788784|gb|EFZ14352.1| hypothetical protein SINV_04467 [Solenopsis invicta]	hypothetical protein SINV_04467	F:peptidylglycine monooxygenase activity; F:copper ion binding; P:peptide metabolic process; C:membrane; F:lyase activity; P:oxidation-reduction process
FBgn0011202	tcurvi-same-mixed-beh.fa_c13865	all6-vs-all610002136	0.00197181	0.0463689	gi|307176412|gb|EFN65986.1| Protein diaphanous [Camponotus floridanus]	Protein diaphanous	F:actin binding; P:actin filament organization; F:Rho GTPase binding; P:cell cycle
FBgn0028387	tcurvi-same-mixed-beh.fa_rep_c2081	all6-vs-all610002140	0.000123426	0.00525773	gi|340728384|ref|XP_003402505.1| PREDICTED: hypothetical protein LOC100642668 [Bombus terrestris]	PREDICTED: hypothetical protein LOC100642668	C:nucleus; F:histone acetyltransferase activity; F:transcription factor activity, sequence-specific DNA binding; F:zinc ion binding; P:regulation of transcription, DNA-templated; P:histone acetylation
FBgn0043458	tcurvi-same-mixed-beh.fa_rep_c7338	all6-vs-all610002185	3.27056e-11	4.59381e-09	gi|332020645|gb|EGI61051.1| Protein zer-1-like protein [Acromyrmex echinatior]	Protein zer-1-like protein	0
FBgn0052425	tcurvi-same-mixed-beh.fa_rep_c7436	all6-vs-all610002193	4.56009e-21	1.9749e-18	gi|332020633|gb|EGI61040.1| C2 domain-containing protein 3 [Acromyrmex echinatior]	C2 domain-containing protein 3	0
FBgn0003279	tcurvi-same-mixed-beh.fa_rep_c13754	all6-vs-all610002208	4.10243e-05	0.00205003	gi|322784371|gb|EFZ11342.1| hypothetical protein SINV_03492 [Solenopsis invicta]	hypothetical protein SINV_03492	F:structural constituent of ribosome; C:ribosome; P:translation
FBgn0004370	tcurvi-same-mixed-beh.fa_rep_c5519	all6-vs-all610002230	0.00213847	0.0493938	gi|332024128|gb|EGI64344.1| Tyrosine-protein phosphatase 10D [Acromyrmex echinatior]	Tyrosine-protein phosphatase 10D	F:protein tyrosine phosphatase activity; P:peptidyl-tyrosine dephosphorylation
FBgn0031294	tcurvi-same-mixed-beh.fa_rep_c8872	all6-vs-all610002256	0.000469057	0.0151409	gi|332019898|gb|EGI60359.1| Receptor-type tyrosine-protein phosphatase N2 [Acromyrmex echinatior]	Receptor-type tyrosine-protein phosphatase N2	F:protein tyrosine phosphatase activity; P:peptidyl-tyrosine dephosphorylation
FBgn0033540	tcurvi-same-mixed-beh.fa_rep_c38820	all6-vs-all610002259	3.3594e-06	0.000215541	gi|322799521|gb|EFZ20829.1| hypothetical protein SINV_10169 [Solenopsis invicta]	hypothetical protein SINV_10169	F:catalytic activity; P:metabolic process
FBgn0085444	tcurvi-same-mixed-beh.fa_rep_c6789	all6-vs-all610002263	1.10961e-10	1.51753e-08	gi|332027382|gb|EGI67465.1| GON-4-like protein [Acromyrmex echinatior]	GON-4-like protein	F:DNA binding; F:chromatin binding
FBgn0027341	Sample_412_C10_hfbr_Tcurvi_PF_(paired)_contig_6696	all6-vs-all610002264	0.000135536	0.00572666	gi|307173242|gb|EFN64295.1| Glucosamine--fructose-6-phosphate aminotransferase [isomerizing] 2 [Camponotus floridanus]	Glucosamine--fructose-6-phosphate aminotransferase	P:carbohydrate biosynthetic process; F:glutamine-fructose-6-phosphate transaminase (isomerizing) activity; F:carbohydrate binding
FBgn0037580	tcurvi-same-mixed-beh.fa_rep_c45583	all6-vs-all610002291	0.000736644	0.021151	gi|607366079|gb|EZA60250.1| Dipeptidyl peptidase [Cerapachys biroi]	Dipeptidyl peptidase	C:cytoplasm; P:proteolysis; F:dipeptidyl-peptidase activity
FBgn0031975	tcurvi-same-mixed-beh.fa_rep_c49214	all6-vs-all610002387	3.58604e-05	0.00184521	gi|332026786|gb|EGI66895.1| Annulin [Acromyrmex echinatior]	Annulin	F:protein-glutamine gamma-glutamyltransferase activity; F:metal ion binding; P:peptide cross-linking
FBgn0000303	tcurvi-same-mixed-beh.fa_rep_c4368	all6-vs-all610002478	9.98329e-28	8.64719e-25	gi|607360340|gb|EZA54671.1| Choline O-acetyltransferase [Cerapachys biroi]	Choline O-acetyltransferase	F:transferase activity, transferring acyl groups; P:metabolic process
FBgn0030342	tcurvi-same-mixed-beh.fa_rep_c28876	all6-vs-all610002568	2.42633e-06	0.000168128	gi|332031508|gb|EGI70980.1| NudC domain-containing protein 1 [Acromyrmex echinatior]	NudC domain-containing protein 1	P:isoprenoid biosynthetic process
FBgn0040394	tcurvi-same-mixed-beh.fa_rep_c18416	all6-vs-all610002589	0.000450271	0.0148362	gi|332018798|gb|EGI59359.1| Cyclin-L1 [Acromyrmex echinatior]	Cyclin-L1	C:nucleus; F:protein kinase binding; P:regulation of transcription, DNA-templated; P:RNA processing; P:regulation of cyclin-dependent protein serine/threonine kinase activity
FBgn0030328	tcurvi-same-mixed-beh.fa_rep_c2145	all6-vs-all610002602	2.94804e-06	0.000201592	gi|332022829|gb|EGI63102.1| hypothetical protein G5I_08549 [Acromyrmex echinatior]	hypothetical protein G5I_08549	0
FBgn0032208	tcurvi-same-mixed-beh.fa_rep_c13812	all6-vs-all610002659	1.49938e-10	1.99803e-08	gi|322780593|gb|EFZ09977.1| hypothetical protein SINV_12881 [Solenopsis invicta]	hypothetical protein SINV_12881	F:ubiquitin-protein transferase activity; F:metal ion binding; F:ligase activity; P:protein ubiquitination
FBgn0037344	tcurvi-same-mixed-beh.fa_rep_c2446	all6-vs-all610002670	0.00182111	0.0434509	gi|307166916|gb|EFN60820.1| RING and PHD-finger domain-containing protein KIAA1542 [Camponotus floridanus]	RING and PHD-finger domain-containing protein KIAA1542	F:zinc ion binding
FBgn0260934	tcurvi-same-mixed-beh.fa_rep_c2378	all6-vs-all610002678	2.34083e-05	0.00128056	gi|645010644|ref|XP_008213553.1| PREDICTED: serine/threonine-protein kinase MARK2-like isoform X10 [Nasonia vitripennis] >gi|645010647|ref|XP_008213554.1| PREDICTED: serine/threonine-protein kinase MARK2-like isoform X10 [Nasonia vitripennis] >gi|645010650|ref|XP_008213555.1| PREDICTED: serine/threonine-protein kinase MARK2-like isoform X10 [Nasonia vitripennis]	PREDICTED: serine/threonine-protein kinase MARK2-like isoform X10	F:ATP binding; F:protein serine/threonine kinase activity; P:protein phosphorylation
FBgn0028878	tcurvi-same-mixed-beh.fa_rep_c15078	all6-vs-all610002692	0.000366741	0.0124572	gi|332028893|gb|EGI68915.1| Zinc finger protein 358 [Acromyrmex echinatior]	Zinc finger protein 358	F:nucleic acid binding; F:metal ion binding
FBgn0037137	tcurvi-same-mixed-beh.fa_rep_c8403	all6-vs-all610002715	0.00100637	0.0266841	gi|307175603|gb|EFN65512.1| hypothetical protein EAG_10300 [Camponotus floridanus]	hypothetical protein EAG_10300	F:protein binding; F:purine ribonucleoside triphosphate binding; C:cytoplasm; F:purine ribonucleoside binding; P:mitotic nuclear division; P:rRNA processing; C:nucleolus; F:purine ribonucleotide binding; C:nucleoplasm; F:poly(A) RNA binding
FBgn0027093	tcurvi-same-mixed-beh.fa_rep_c16714	all6-vs-all610002717	0.000451051	0.0148362	gi|332030674|gb|EGI70362.1| Arginyl-tRNA synthetase, cytoplasmic [Acromyrmex echinatior]	Arginyl-tRNA synthetase, cytoplasmic	F:ATP binding; F:arginine-tRNA ligase activity; C:cytoplasm; P:arginyl-tRNA aminoacylation
FBgn0030344	tcurvi-same-mixed-beh.fa_rep_c1684	all6-vs-all610002721	6.6827e-07	5.18358e-05	gi|332030031|gb|EGI69856.1| X-linked retinitis pigmentosa GTPase regulator-like protein [Acromyrmex echinatior]	X-linked retinitis pigmentosa GTPase regulator-like protein	F:calcium ion binding
FBgn0039466	tcurvi-same-mixed-beh.fa_rep_c38775	all6-vs-all610002739	0.00174099	0.0418886	gi|332030153|gb|EGI69947.1| Putative Rho GTPase-activating protein [Acromyrmex echinatior]	Putative Rho GTPase-activating protein	P:regulation of small GTPase mediated signal transduction; F:GTPase activator activity; P:positive regulation of GTPase activity
FBgn0259171	Sample_409_C1_hfbr_Tcurvi_PF_(paired)_contig_8147	all6-vs-all610002740	2.02193e-05	0.00111787	gi|607368385|gb|EZA62498.1| High affinity cGMP-specific 3',5'-cyclic phosphodiesterase 9A [Cerapachys biroi]	High affinity cGMP-specific 3',5'-cyclic phosphodiesterase 9A	F:metal ion binding; P:signal transduction; P:metabolic process; F:3',5'-cyclic-nucleotide phosphodiesterase activity
FBgn0034085	tcurvi-same-mixed-beh.fa_rep_c14059	all6-vs-all610002751	1.3023e-05	0.000769095	gi|332025578|gb|EGI65741.1| Receptor-type tyrosine-protein phosphatase beta [Acromyrmex echinatior]	Receptor-type tyrosine-protein phosphatase beta	F:protein tyrosine phosphatase activity; P:peptidyl-tyrosine dephosphorylation
FBgn0000150	tcurvi-same-mixed-beh.fa_rep_c14617	all6-vs-all610002752	4.39017e-14	9.12628e-12	gi|332017502|gb|EGI58222.1| hypothetical protein G5I_13695 [Acromyrmex echinatior]	hypothetical protein G5I_13695	0
FBgn0283508	tcurvi-same-mixed-beh.fa_rep_c6276	all6-vs-all610002753	4.6711e-15	1.15599e-12	gi|332028322|gb|EGI68369.1| Exportin-4 [Acromyrmex echinatior]	Exportin-4	0
FBgn0040397	tcurvi-same-mixed-beh.fa_rep_c1642	all6-vs-all610002762	0.000867705	0.0242444	gi|322789179|gb|EFZ14565.1| hypothetical protein SINV_11515 [Solenopsis invicta]	hypothetical protein SINV_11515	0
FBgn0034985	tcurvi-same-mixed-beh.fa_rep_c1868	all6-vs-all610002766	0.000342173	0.0117766	gi|332024497|gb|EGI64695.1| Myelin gene regulatory factor [Acromyrmex echinatior]	Myelin gene regulatory factor	F:DNA binding; F:transcription factor activity, sequence-specific DNA binding; P:regulation of transcription, DNA-templated
FBgn0264308	tcurvi-same-mixed-beh.fa_rep_c10177	all6-vs-all610002770	0.000171636	0.00696868	gi|322788189|gb|EFZ13971.1| hypothetical protein SINV_08318 [Solenopsis invicta]	hypothetical protein SINV_08318	F:nucleic acid binding; F:metal ion binding
FBgn0039668	tcurvi-same-mixed-beh.fa_rep_c10938	all6-vs-all610002785	0.000795083	0.0224568	gi|332023071|gb|EGI63336.1| Protein TRC8-like protein [Acromyrmex echinatior]	Protein TRC8-like protein	F:zinc ion binding
FBgn0283442	tcurvi-same-mixed-beh.fa_rep_c8421	all6-vs-all610002802	0.000273669	0.00960986	gi|332028992|gb|EGI69006.1| ATP-dependent RNA helicase vasa [Acromyrmex echinatior]	ATP-dependent RNA helicase vasa	F:nucleic acid binding; F:ATP binding; P:obsolete ATP catabolic process; F:ATP-dependent helicase activity
FBgn0038454	tcurvi-same-mixed-beh.fa_rep_c7714	all6-vs-all610002806	0.0011324	0.0292791	gi|332020668|gb|EGI61074.1| Omega-amidase NIT2 [Acromyrmex echinatior]	Omega-amidase NIT2	F:nucleic acid binding; F:hydrolase activity, acting on carbon-nitrogen (but not peptide) bonds; P:nitrogen compound metabolic process
FBgn0003391	tcurvi-same-mixed-beh.fa_rep_c3917	all6-vs-all610002854	6.34265e-05	0.00299661	gi|332024905|gb|EGI65093.1| DE-cadherin [Acromyrmex echinatior]	DE-cadherin	F:calcium ion binding; C:integral component of membrane; P:homophilic cell adhesion via plasma membrane adhesion molecules; C:plasma membrane
FBgn0025833	tcurvi-same-mixed-beh.fa_rep_c6371	all6-vs-all610002948	0.00099819	0.0266083	gi|607367365|gb|EZA61512.1| hypothetical protein X777_07845 [Cerapachys biroi]	hypothetical protein X777_07845	F:zinc ion binding
#N/A	Sample_413_E1_hfdr_Tcurvi_PF_(paired)_contig_77	all6-vs-all610002956	0.000212015	0.00822269	gi|322794757|gb|EFZ17704.1| hypothetical protein SINV_02546 [Solenopsis invicta]	hypothetical protein SINV_02546	0
FBgn0012037	tcurvi-same-mixed-beh.fa_rep_c23021	all6-vs-all610002959	0.000283922	0.00990296	gi|332022348|gb|EGI62660.1| Angiotensin-converting enzyme [Acromyrmex echinatior]	Angiotensin-converting enzyme	F:peptidyl-dipeptidase activity; C:membrane; P:proteolysis; F:metallopeptidase activity
FBgn0004584	tcurvi-same-mixed-beh.fa_rep_c45528	all6-vs-all610002998	4.19992e-16	1.14879e-13	gi|332024107|gb|EGI64323.1| Recombination repair protein 1 [Acromyrmex echinatior]	Recombination repair protein 1	F:DNA binding; P:DNA repair; P:nucleic acid phosphodiester bond hydrolysis; F:endonuclease activity; C:intracellular
FBgn0263072	tcurvi-same-mixed-beh.fa_rep_c1280	all6-vs-all610003005	7.59576e-19	3.03655e-16	gi|322798375|gb|EFZ20099.1| hypothetical protein SINV_06790 [Solenopsis invicta]	hypothetical protein SINV_06790	F:nucleic acid binding; C:nucleus; F:transcription factor activity, sequence-specific DNA binding; F:metal ion binding; P:transcription, DNA-templated; P:regulation of transcription, DNA-templated
FBgn0021796	tcurvi-same-mixed-beh.fa_c12494	all6-vs-all610003037	0.000219804	0.00846166	gi|332022776|gb|EGI63049.1| DNA-dependent protein kinase catalytic subunit [Acromyrmex echinatior]	DNA-dependent protein kinase catalytic subunit	C:nucleus; F:DNA binding; F:DNA-dependent protein kinase activity; F:ATP binding; P:double-strand break repair via nonhomologous end joining; P:protein phosphorylation
FBgn0028341	tcurvi-same-mixed-beh.fa_rep_c1502	all6-vs-all610003040	1.55427e-06	0.000117066	gi|332024495|gb|EGI64693.1| Receptor-type tyrosine-protein phosphatase R [Acromyrmex echinatior]	Receptor-type tyrosine-protein phosphatase R	F:protein tyrosine phosphatase activity; P:peptidyl-tyrosine dephosphorylation
FBgn0046704	tcurvi-same-mixed-beh.fa_rep_c9634	all6-vs-all610003102	2.46289e-05	0.00131955	gi|307183173|gb|EFN70082.1| Nucleoprotein TPR [Camponotus floridanus]	Nucleoprotein TPR	P:protein import into nucleus; C:viral nucleocapsid; C:nuclear pore
FBgn0010905	tcurvi-same-mixed-beh.fa_rep_c7401	all6-vs-all610003103	1.4872e-05	0.000858778	gi|307183170|gb|EFN70079.1| Neurabin-1 [Camponotus floridanus]	Neurabin-1	0
FBgn0051999	Sample_409_C1_hfbr_Tcurvi_PF_(paired)_contig_4560	all6-vs-all610003105	3.70467e-05	0.00188756	gi|332023828|gb|EGI64052.1| Fibrillin-3 [Acromyrmex echinatior]	Fibrillin-3	C:nucleus; F:chitin binding; F:calcium ion binding; P:chitin metabolic process; F:extracellular matrix structural constituent; C:proteinaceous extracellular matrix; P:nucleosome assembly
#N/A	tcurvi-same-mixed-beh.fa_c8740	all6-vs-all610003136	1.09452e-05	0.000653819	gi|307186388|gb|EFN72022.1| Breast cancer type 2 susceptibility protein-like protein [Camponotus floridanus]	Breast cancer type 2 susceptibility protein-like protein	P:double-strand break repair via homologous recombination; F:single-stranded DNA binding
FBgn0030178	tcurvi-same-mixed-beh.fa_rep_c12834	all6-vs-all610003168	0.000478375	0.0153464	gi|332022382|gb|EGI62694.1| Anaphase-promoting complex subunit 5 [Acromyrmex echinatior]	Anaphase-promoting complex subunit 5	0
#N/A	Sample_412_C10_hfbr_Tcurvi_PF_(paired)_contig_11232	all6-vs-all610003173	1.63908e-09	1.81241e-07	gi|322778760|gb|EFZ09176.1| hypothetical protein SINV_03430 [Solenopsis invicta]	hypothetical protein SINV_03430	C:microtubule organizing center; P:microtubule anchoring
FBgn0004242	tcurvi-same-mixed-beh.fa_c541	all6-vs-all610003186	0.000940218	0.025509	gi|332018156|gb|EGI58762.1| Synaptotagmin 1 [Acromyrmex echinatior]	Synaptotagmin 1	C:synaptic vesicle; C:membrane; P:transport; F:transporter activity
#N/A	Sample_412_C10_hfbr_Tcurvi_PF_(paired)_contig_8590	all6-vs-all610003193	0.00130911	0.0331875	gi|322784375|gb|EFZ11346.1| hypothetical protein SINV_04299 [Solenopsis invicta]	hypothetical protein SINV_04299	0
FBgn0038804	tcurvi-same-mixed-beh.fa_rep_c7586	all6-vs-all610003235	0.000439456	0.0146401	gi|322783217|gb|EFZ10803.1| hypothetical protein SINV_06224 [Solenopsis invicta]	hypothetical protein SINV_06224	P:metabolic process; F:transferase activity
FBgn0261383	tcurvi-same-mixed-beh.fa_rep_c7510	all6-vs-all610003293	0.00048322	0.0154067	gi|322796014|gb|EFZ18638.1| hypothetical protein SINV_10407 [Solenopsis invicta]	hypothetical protein SINV_10407	0
FBgn0032042	tcurvi-same-mixed-beh.fa_rep_c14938	all6-vs-all610003305	3.5809e-06	0.000226951	gi|332018155|gb|EGI58761.1| Fibroblast growth factor receptor substrate 2 [Acromyrmex echinatior]	Fibroblast growth factor receptor substrate 2	F:insulin receptor binding
FBgn0035237	tcurvi-same-mixed-beh.fa_rep_c44830	all6-vs-all610003308	1.47288e-26	1.09351e-23	gi|332022740|gb|EGI63016.1| BTB/POZ domain-containing protein 8 [Acromyrmex echinatior]	BTB/POZ domain-containing protein 8	0
FBgn0033996	tcurvi-same-mixed-beh.fa_rep_c8622	all6-vs-all610003347	1.66789e-06	0.000120389	gi|332024679|gb|EGI64872.1| Nischarin [Acromyrmex echinatior]	Nischarin	F:phosphatidylinositol binding
FBgn0002174	tcurvi-same-mixed-beh.fa_rep_c2993	all6-vs-all610003376	1.35792e-08	1.35714e-06	gi|322785350|gb|EFZ12024.1| hypothetical protein SINV_09539 [Solenopsis invicta]	hypothetical protein SINV_09539	F:ATP binding; F:heat shock protein binding; F:transferase activity, transferring glycosyl groups; P:response to heat; F:metal ion binding; F:unfolded protein binding; P:protein folding
FBgn0038296	tcurvi-same-mixed-beh.fa_rep_c2698	all6-vs-all610003443	0.000140542	0.0058903	gi|332030095|gb|EGI69920.1| E3 ubiquitin-protein ligase [Acromyrmex echinatior]	E3 ubiquitin-protein ligase	F:zinc ion binding; P:metabolic process; F:ligase activity
FBgn0027505	tcurvi-same-mixed-beh.fa_rep_c4038	all6-vs-all610003473	5.89753e-18	2.18925e-15	gi|322801998|gb|EFZ22535.1| hypothetical protein SINV_05735 [Solenopsis invicta]	hypothetical protein SINV_05735	P:regulation of GTPase activity
FBgn0037252	tcurvi-same-mixed-beh.fa_rep_c9418	all6-vs-all610003477	2.13354e-11	3.08e-09	gi|332024524|gb|EGI64722.1| DnaJ-like protein subfamily C member 14 [Acromyrmex echinatior]	DnaJ-like protein subfamily C member 14	0
FBgn0031773	tcurvi-same-mixed-beh.fa_rep_c3113	all6-vs-all610003533	0.000371586	0.0125398	gi|322783222|gb|EFZ10808.1| hypothetical protein SINV_06875 [Solenopsis invicta]	hypothetical protein SINV_06875	0
FBgn0031115	tcurvi-same-mixed-beh.fa_rep_c49407	all6-vs-all610003545	0.000517683	0.0161933	gi|332021887|gb|EGI62223.1| Protein tamozhennic [Acromyrmex echinatior]	Protein tamozhennic	F:zinc ion binding; P:multicellular organismal development; P:protein transport
FBgn0051156	tcurvi-same-mixed-beh.fa_c6126	all6-vs-all610003571	0.00149797	0.0372486	gi|332022965|gb|EGI63231.1| S1 RNA-binding domain-containing protein 1 [Acromyrmex echinatior]	S1 RNA-binding domain-containing protein 1	F:hydrolase activity, acting on ester bonds; F:DNA binding; P:DNA repair; F:RNA binding
FBgn0263396	tcurvi-same-mixed-beh.fa_rep_c1924	all6-vs-all610003578	1.85781e-12	3.11454e-10	gi|332016239|gb|EGI57152.1| RNA-binding protein squid [Acromyrmex echinatior]	RNA-binding protein squid	F:nucleotide binding; F:nucleic acid binding
FBgn0263603	tcurvi-same-mixed-beh.fa_rep_c14909	all6-vs-all610003592	7.10356e-26	4.10191e-23	gi|332023428|gb|EGI63671.1| Zinc finger RNA-binding protein [Acromyrmex echinatior]	Zinc finger RNA-binding protein	F:nucleic acid binding; F:zinc ion binding
FBgn0026015	tcurvi-same-mixed-beh.fa_rep_c2972	all6-vs-all610003593	4.35392e-05	0.00215498	gi|307184245|gb|EFN70718.1| DNA topoisomerase 3-beta-1 [Camponotus floridanus]	DNA topoisomerase 3-beta-1	F:DNA binding; F:DNA topoisomerase type I activity; P:DNA topological change
FBgn0266670	tcurvi-same-mixed-beh.fa_rep_c1446	all6-vs-all610003858	9.49621e-05	0.00429146	gi|607368463|gb|EZA62576.1| Putative phosphoenolpyruvate synthase [Cerapachys biroi]	Putative phosphoenolpyruvate synthase	F:ATP binding; P:Golgi to plasma membrane transport; P:phosphorylation; F:kinase activity; C:exocyst
FBgn0029798	tcurvi-same-mixed-beh.fa_rep_c13603	all6-vs-all610003893	5.98322e-08	5.27031e-06	gi|607361750|gb|EZA56025.1| Fanconi anemia group J protein-like protein [Cerapachys biroi]	Fanconi anemia group J protein-like protein	F:nucleotide binding; F:nucleic acid binding; F:ATP-dependent helicase activity; P:nucleobase-containing compound metabolic process
#N/A	tcurvi-same-mixed-beh.fa_rep_c19466	all6-vs-all610003949	0.000209602	0.00819025	gi|322801460|gb|EFZ22121.1| hypothetical protein SINV_07959 [Solenopsis invicta]	hypothetical protein SINV_07959	F:nucleotide binding; F:poly(A)-specific ribonuclease activity; C:nucleus; P:RNA phosphodiester bond hydrolysis, exonucleolytic; F:RNA binding; C:cytoplasm; F:metal ion binding; P:mRNA catabolic process
FBgn0015283	tcurvi-same-mixed-beh.fa_c3344	all6-vs-all610003952	4.29458e-08	3.98553e-06	gi|307182568|gb|EFN69761.1| 26S proteasome non-ATPase regulatory subunit 4 [Camponotus floridanus]	26S proteasome non-ATPase regulatory subunit 4	C:proteasome regulatory particle, base subcomplex; P:ubiquitin-dependent protein catabolic process
FBgn0002872	tcurvi-same-mixed-beh.fa_rep_c9389	all6-vs-all610003989	0.000648293	0.0188222	gi|332016569|gb|EGI57450.1| Mediator of DNA damage checkpoint protein 1 [Acromyrmex echinatior]	Mediator of DNA damage checkpoint protein 1	0
FBgn0037760	tcurvi-same-mixed-beh.fa_rep_c4987	all6-vs-all610004094	0.000115703	0.00505303	gi|332026696|gb|EGI66805.1| F-box only protein 11 [Acromyrmex echinatior]	F-box only protein 11	F:ubiquitin-protein transferase activity; F:zinc ion binding; P:protein ubiquitination
#N/A	tcurvi-same-mixed-beh.fa_rep_c31658	all6-vs-all610004141	0.000148758	0.00613566	gi|332016538|gb|EGI57419.1| Basic fibroblast growth factor receptor 1 [Acromyrmex echinatior]	Basic fibroblast growth factor receptor 1	F:nucleotide binding; C:membrane; F:protein kinase activity; P:protein phosphorylation
FBgn0031053	tcurvi-same-mixed-beh.fa_rep_c2910	all6-vs-all610004214	8.44299e-08	7.31304e-06	gi|307214967|gb|EFN89812.1| hypothetical protein EAI_14002 [Harpegnathos saltator]	hypothetical protein EAI_14002	0
FBgn0264294	Sample_409_C1_hfbr_Tcurvi_PF_(paired)_contig_1030	all6-vs-all610004230	8.09362e-14	1.55787e-11	gi|332024092|gb|EGI64309.1| Cytochrome b5 [Acromyrmex echinatior]	Cytochrome b5	F:metal ion binding; F:heme binding
FBgn0260859	Sample_409_C1_hfbr_Tcurvi_PF_(paired)_contig_13304	all6-vs-all610004245	0.000392924	0.0131743	gi|607352533|gb|EZA47473.1| Trafficking protein particle complex subunit [Cerapachys biroi]	Trafficking protein particle complex subunit	0
FBgn0004915	tcurvi-same-mixed-beh.fa_c22899	all6-vs-all610004289	0.00152243	0.037498	gi|307179392|gb|EFN67722.1| Transcription initiation factor IIB [Camponotus floridanus]	Transcription initiation factor IIB	F:translation initiation factor activity; F:zinc ion binding; P:regulation of transcription, DNA-templated; P:DNA-templated transcription, initiation; F:TBP-class protein binding; P:translational initiation
FBgn0010389	Sample_411_C7_hfbr_Tcurvi_PF_(paired)_contig_2819	all6-vs-all610004295	1.3339e-11	2.10069e-09	gi|332024274|gb|EGI64476.1| Fibroblast growth factor receptor-like protein 1 [Acromyrmex echinatior]	Fibroblast growth factor receptor-like protein 1	F:fibroblast growth factor-activated receptor activity; F:ATP binding; P:peptidyl-tyrosine phosphorylation; P:positive regulation of cell proliferation; C:integral component of membrane; P:fibroblast growth factor receptor signaling pathway
FBgn0027084	tcurvi-same-mixed-beh.fa_rep_c15939	all6-vs-all610004344	3.1492e-14	6.81932e-12	gi|322792670|gb|EFZ16544.1| hypothetical protein SINV_10183 [Solenopsis invicta]	hypothetical protein SINV_10183	F:nucleic acid binding; F:ATP binding; C:cytoplasm; F:lysine-tRNA ligase activity; P:lysyl-tRNA aminoacylation
FBgn0050349	Sample_413_E1_hfdr_Tcurvi_PF_(paired)_contig_1076	all6-vs-all610004403	2.73242e-10	3.38104e-08	gi|607366359|gb|EZA60529.1| WD repeat-containing protein [Cerapachys biroi]	WD repeat-containing protein	0
FBgn0262871	tcurvi-same-mixed-beh.fa_rep_c10501	all6-vs-all610004496	0.000523897	0.0161933	gi|332028618|gb|EGI68653.1| BTB/POZ domain-containing protein 3 [Acromyrmex echinatior]	BTB/POZ domain-containing protein 3	0
FBgn0035328	tcurvi-same-mixed-beh.fa_rep_c13308	all6-vs-all610004532	0.000766054	0.0217551	gi|322801923|gb|EFZ22476.1| hypothetical protein SINV_09234 [Solenopsis invicta]	hypothetical protein SINV_09234	0
FBgn0032717	tcurvi-same-mixed-beh.fa_rep_c2596	all6-vs-all610004541	0.000899048	0.0248529	gi|332023826|gb|EGI64050.1| Round spermatid basic protein 1-like protein [Acromyrmex echinatior]	Round spermatid basic protein 1-like protein	C:nucleus
FBgn0000119	tcurvi-same-mixed-beh.fa_rep_c1495	all6-vs-all610004552	3.42946e-05	0.00178229	gi|332017479|gb|EGI58202.1| Low-density lipoprotein receptor-related protein 6 [Acromyrmex echinatior]	Low-density lipoprotein receptor-related protein 6	F:phosphorus-oxygen lyase activity; C:integral component of membrane; P:cyclic nucleotide biosynthetic process; P:intracellular signal transduction
FBgn0262517	tcurvi-same-mixed-beh.fa_rep_c45930	all6-vs-all610004589	6.79867e-05	0.00318312	gi|322796609|gb|EFZ19083.1| hypothetical protein SINV_80454 [Solenopsis invicta]	hypothetical protein SINV_80454	F:zinc ion binding
FBgn0039116	tcurvi-same-mixed-beh.fa_rep_c2283	all6-vs-all610004618	0.000257031	0.00934118	gi|332019648|gb|EGI60122.1| DnaJ-like protein subfamily C member 8 [Acromyrmex echinatior]	DnaJ-like protein subfamily C member 8	0
FBgn0035577	tcurvi-same-mixed-beh.fa_rep_c29369	all6-vs-all610004641	1.69128e-06	0.000120405	gi|332016531|gb|EGI57412.1| Leucine-rich repeat-containing protein 49 [Acromyrmex echinatior]	Leucine-rich repeat-containing protein 49	0
FBgn0035401	tcurvi-same-mixed-beh.fa_rep_c8664	all6-vs-all610004696	1.33551e-05	0.000779849	gi|322800819|gb|EFZ21694.1| hypothetical protein SINV_09245 [Solenopsis invicta]	hypothetical protein SINV_09245	F:glycolipid 6-alpha-mannosyltransferase activity; P:mannosylation; P:biosynthetic process; F:GDP-Man:Man1GlcNAc2-PP-Dol alpha-1,3-mannosyltransferase activity
#N/A	tcurvi-same-mixed-beh.fa_rep_c2668	all6-vs-all610004704	6.26571e-05	0.00298742	gi|332016434|gb|EGI57347.1| hypothetical protein G5I_14818 [Acromyrmex echinatior]	hypothetical protein G5I_14818	C:extracellular region; F:hormone activity
#N/A	tcurvi-same-mixed-beh.fa_rep_c15473	all6-vs-all610004708	0.00215174	0.0494805	gi|332030591|gb|EGI70279.1| hypothetical protein G5I_01038 [Acromyrmex echinatior]	hypothetical protein G5I_01038	0
FBgn0017579	tcurvi-same-mixed-beh.fa_rep_c2610	all6-vs-all610004710	0.000226797	0.0086034	gi|322801622|gb|EFZ22263.1| hypothetical protein SINV_10702 [Solenopsis invicta]	hypothetical protein SINV_10702	F:structural constituent of ribosome; C:ribosome; P:translation
FBgn0031150	tcurvi-same-mixed-beh.fa_rep_c6475	all6-vs-all610004718	1.38106e-06	0.00010555	gi|332025826|gb|EGI65983.1| Blood vessel epicardial substance [Acromyrmex echinatior]	Blood vessel epicardial substance	C:membrane
FBgn0053230	tcurvi-same-mixed-beh.fa_rep_c19129	all6-vs-all610004887	0.00142331	0.035734	gi|322802325|gb|EFZ22721.1| hypothetical protein SINV_12919 [Solenopsis invicta]	hypothetical protein SINV_12919	0
FBgn0036714	tcurvi-same-mixed-beh.fa_rep_c2605	all6-vs-all610004895	0.000526587	0.0161933	gi|322794237|gb|EFZ17413.1| hypothetical protein SINV_07588 [Solenopsis invicta]	hypothetical protein SINV_07588	0
FBgn0039733	tcurvi-same-mixed-beh.fa_rep_c3804	all6-vs-all610005018	1.06782e-05	0.000645289	gi|322800453|gb|EFZ21457.1| hypothetical protein SINV_10940 [Solenopsis invicta]	hypothetical protein SINV_10940	F:copper ion binding; F:oxidoreductase activity; P:oxidation-reduction process
FBgn0260444	tcurvi-same-mixed-beh.fa_rep_c11642	all6-vs-all610005024	1.7123e-05	0.000956861	gi|332030033|gb|EGI69858.1| CCR4-NOT transcription complex subunit 10 [Acromyrmex echinatior]	CCR4-NOT transcription complex subunit 10	0
FBgn0015075	tcurvi-same-mixed-beh.fa_rep_c8708	all6-vs-all610005031	0.000608809	0.0179772	gi|332022361|gb|EGI62673.1| ATP-dependent RNA helicase Ddx1 [Acromyrmex echinatior]	ATP-dependent RNA helicase Ddx1	F:nucleic acid binding; F:ATP binding; P:metabolic process; F:helicase activity
FBgn0011676	tcurvi-same-mixed-beh.fa_rep_c48531	all6-vs-all610005038	6.5162e-18	2.25765e-15	gi|332021642|gb|EGI62001.1| Nitric oxide synthase, salivary gland [Acromyrmex echinatior]	Nitric oxide synthase, salivary gland	F:calmodulin binding; F:NADP binding; F:nitric-oxide synthase activity; F:FMN binding; F:iron ion binding; F:flavin adenine dinucleotide binding; P:oxidation-reduction process; P:nitric oxide biosynthetic process; F:heme binding
FBgn0037962	tcurvi-same-mixed-beh.fa_rep_c1494	all6-vs-all610005052	0.000563122	0.0171143	gi|332023056|gb|EGI63321.1| hypothetical protein G5I_08350 [Acromyrmex echinatior]	hypothetical protein G5I_08350	F:nucleic acid binding
FBgn0033902	tcurvi-same-mixed-beh.fa_rep_c14932	all6-vs-all610005057	7.01181e-05	0.00325361	gi|307183293|gb|EFN70162.1| Eukaryotic translation initiation factor 3 subunit M [Camponotus floridanus]	Eukaryotic translation initiation factor 3 subunit M	F:translation initiation factor activity; P:formation of translation preinitiation complex; C:eukaryotic 43S preinitiation complex; C:eukaryotic 48S preinitiation complex; P:regulation of translational initiation; C:eukaryotic translation initiation factor 3 complex
FBgn0250814	tcurvi-same-mixed-beh.fa_rep_c4180	all6-vs-all610005058	0.000531118	0.0162366	gi|332021864|gb|EGI62200.1| Nucleolar protein 11 [Acromyrmex echinatior]	Nucleolar protein 11	0
FBgn0003023	tcurvi-same-mixed-beh.fa_rep_c4606	all6-vs-all610005077	6.60364e-09	7.0039e-07	gi|307189412|gb|EFN73822.1| OTU domain-containing protein 4 [Camponotus floridanus]	OTU domain-containing protein 4	P:metabolic process; F:transferase activity
FBgn0034964	Sample_412_C10_hfbr_Tcurvi_PF_(paired)_contig_4086	all6-vs-all610005143	0.000942415	0.025509	gi|332029571|gb|EGI69460.1| Integrator complex subunit 1 [Acromyrmex echinatior]	Integrator complex subunit 1	0
FBgn0032690	tcurvi-same-mixed-beh.fa_rep_c15614	all6-vs-all610005160	5.08404e-06	0.000318335	gi|332023103|gb|EGI63364.1| Putative ATP-dependent RNA helicase DDX23 [Acromyrmex echinatior]	Putative ATP-dependent RNA helicase DDX23	F:nucleic acid binding; F:ATP binding; P:obsolete ATP catabolic process; F:ATP-dependent helicase activity
FBgn0024542	tcurvi-same-mixed-beh.fa_c14471	all6-vs-all610005190	8.05146e-09	8.36869e-07	gi|332018788|gb|EGI59349.1| Nuclear receptor coactivator 5 [Acromyrmex echinatior]	Nuclear receptor coactivator 5	F:nucleotide binding; F:nucleic acid binding
FBgn0262518	tcurvi-same-mixed-beh.fa_rep_c37932	all6-vs-all610005298	3.92185e-16	1.13233e-13	gi|322801510|gb|EFZ22171.1| hypothetical protein SINV_12925 [Solenopsis invicta]	hypothetical protein SINV_12925	F:GTP binding; P:small GTPase mediated signal transduction; P:protein transport
FBgn0002023	tcurvi-same-mixed-beh.fa_rep_c7882	all6-vs-all610006227	8.0302e-14	1.55787e-11	gi|332018435|gb|EGI59029.1| LIM/homeobox protein Lhx3 [Acromyrmex echinatior]	LIM/homeobox protein Lhx3	C:nucleus; F:zinc ion binding; P:regulation of transcription, DNA-templated; F:sequence-specific DNA binding
FBgn0000346	tcurvi-same-mixed-beh.fa_c21773	all6-vs-all610006315	0.00153804	0.0377039	gi|607360775|gb|EZA55096.1| hypothetical protein X777_05351, partial [Cerapachys biroi]	hypothetical protein X777_05351, partial	0
FBgn0034052	Sample_411_C7_hfbr_Tcurvi_PF_(paired)_contig_6257	all6-vs-all610006318	0.000190937	0.0075748	gi|307184874|gb|EFN71152.1| Trypsin-7 [Camponotus floridanus]	Trypsin-7	F:serine-type peptidase activity
FBgn0260655	tcurvi-same-mixed-beh.fa_rep_c23346	all6-vs-all610006427	1.69852e-11	2.59624e-09	gi|332031502|gb|EGI70974.1| Protein TRS85-like protein [Acromyrmex echinatior]	Protein TRS85-like protein	0
FBgn0032629	tcurvi-same-mixed-beh.fa_rep_c6063	all6-vs-all610006462	0.000755117	0.0215623	gi|332024173|gb|EGI64388.1| hypothetical protein G5I_07193 [Acromyrmex echinatior]	hypothetical protein G5I_07193	0
FBgn0024189	tcurvi-same-mixed-beh.fa_rep_c16770	all6-vs-all610006506	0.000850394	0.0238892	gi|332029549|gb|EGI69438.1| Nephrin [Acromyrmex echinatior]	Nephrin	C:integral component of membrane
FBgn0033741	tcurvi-same-mixed-beh.fa_rep_c2402	all6-vs-all610006577	3.16792e-05	0.00167997	gi|307212379|gb|EFN88171.1| UPF0550 protein C7orf28-like protein [Harpegnathos saltator]	UPF0550 protein C7orf28-like protein	0
FBgn0034939	tcurvi-same-mixed-beh.fa_rep_c10941	all6-vs-all610006580	0.00134198	0.0338556	gi|332020685|gb|EGI61091.1| THO complex subunit 5-like protein [Acromyrmex echinatior]	THO complex subunit 5-like protein	0
FBgn0283451	tcurvi-same-mixed-beh.fa_rep_c2523	all6-vs-all610006622	7.4295e-10	8.77525e-08	gi|307188080|gb|EFN72912.1| Broad-complex core protein isoform 6 [Camponotus floridanus]	Broad-complex core protein isoform 6	F:metal ion binding
FBgn0039483	tcurvi-same-mixed-beh.fa_rep_c11778	all6-vs-all610006650	0.000955696	0.0257345	gi|332018729|gb|EGI59300.1| Circadian clock-controlled protein [Acromyrmex echinatior]	Circadian clock-controlled protein	0
FBgn0029690	tcurvi-same-mixed-beh.fa_rep_c9519	all6-vs-all610006716	0.000186396	0.00745154	gi|332027767|gb|EGI67834.1| Esterase FE4 [Acromyrmex echinatior]	Esterase FE4	P:metabolic process; F:hydrolase activity
#N/A	tcurvi-same-mixed-beh.fa_c21168	all6-vs-all610006730	0.000179867	0.00724626	gi|332028596|gb|EGI68633.1| Isthmin [Acromyrmex echinatior]	Isthmin	0
FBgn0040232	tcurvi-same-mixed-beh.fa_rep_c2348	all6-vs-all610006745	0.000225448	0.0086034	gi|332020812|gb|EGI61210.1| Centromere-associated protein E [Acromyrmex echinatior]	Centromere-associated protein E	F:ATP binding; F:microtubule motor activity; P:metabolic process; C:kinesin complex; P:microtubule-based movement; C:microtubule; F:microtubule binding
FBgn0020372	tcurvi-same-mixed-beh.fa_rep_c10629	all6-vs-all610006805	0.000924829	0.0252965	gi|307198065|gb|EFN79118.1| Tetraspanin-3 [Harpegnathos saltator]	Tetraspanin-3	C:integral component of membrane
FBgn0050197	tcurvi-same-mixed-beh.fa_rep_c3965	all6-vs-all610006873	0.00129237	0.0329238	gi|332024112|gb|EGI64328.1| Waprin-Phi1 [Acromyrmex echinatior]	Waprin-Phi1	F:peptidase inhibitor activity; C:extracellular region; P:negative regulation of peptidase activity
FBgn0003204	tcurvi-same-mixed-beh.fa_rep_c15606	all6-vs-all610006955	5.81557e-06	0.000359804	gi|332027370|gb|EGI67453.1| Cysteine-rich protein 2-binding protein [Acromyrmex echinatior]	Cysteine-rich protein 2-binding protein	C:cytoplasm; F:metal ion binding; F:IMP dehydrogenase activity; P:oxidation-reduction process; P:GMP biosynthetic process; F:adenyl nucleotide binding; F:N-acetyltransferase activity
FBgn0015477	tcurvi-same-mixed-beh.fa_rep_c7318	all6-vs-all610006997	2.50418e-08	2.41004e-06	gi|332016527|gb|EGI57408.1| DnaJ-like protein subfamily C member 13 [Acromyrmex echinatior]	DnaJ-like protein subfamily C member 13	0
#N/A	tcurvi-same-mixed-beh.fa_rep_c42996	all6-vs-all610007021	0.000636869	0.0185944	gi|332025132|gb|EGI65312.1| hypothetical protein G5I_06171 [Acromyrmex echinatior]	hypothetical protein G5I_06171	0
FBgn0259878	tcurvi-same-mixed-beh.fa_rep_c2124	all6-vs-all610007093	0.000254914	0.00932951	gi|307185193|gb|EFN71330.1| Putative GPI-anchor transamidase [Camponotus floridanus]	Putative GPI-anchor transamidase	F:chitin binding; F:GPI-anchor transamidase activity; P:chitin metabolic process; P:proteolysis; F:cysteine-type endopeptidase activity; P:attachment of GPI anchor to protein; C:extracellular region; C:GPI-anchor transamidase complex
#N/A	tcurvi-same-mixed-beh.fa_rep_c3562	all6-vs-all610007134	1.70633e-05	0.000956861	gi|322785355|gb|EFZ12029.1| hypothetical protein SINV_11931 [Solenopsis invicta]	hypothetical protein SINV_11931	F:DNA binding; F:transposase activity; P:DNA integration; P:transposition, DNA-mediated
FBgn0031950	tcurvi-same-mixed-beh.fa_rep_c45312	all6-vs-all610007218	1.54736e-05	0.000883694	gi|332021880|gb|EGI62216.1| Homocysteine-responsive endoplasmic reticulum-resident ubiquitin-like domain member 2 protein [Acromyrmex echinatior]	Homocysteine-responsive endoplasmic reticulum-resident ubiquitin-like domain member 2 protein	0
#N/A	tcurvi-same-mixed-beh.fa_rep_c17022	all6-vs-all610007279	2.27453e-06	0.00015974	gi|383849418|ref|XP_003700342.1| PREDICTED: THAP domain-containing protein 8-like [Megachile rotundata]	PREDICTED: THAP domain-containing protein 8-like	F:nucleic acid binding
#N/A	tcurvi-same-mixed-beh.fa_rep_c7992	all6-vs-all610007352	4.04046e-05	0.00203867	gi|322796760|gb|EFZ19193.1| hypothetical protein SINV_16140 [Solenopsis invicta]	hypothetical protein SINV_16140	0
FBgn0034748	tcurvi-same-mixed-beh.fa_c7567	all6-vs-all610007369	0.000497767	0.0156782	gi|322799222|gb|EFZ20637.1| hypothetical protein SINV_06026 [Solenopsis invicta]	hypothetical protein SINV_06026	F:oxidoreductase activity, acting on paired donors, with incorporation or reduction of molecular oxygen, 2-oxoglutarate as one donor, and incorporation of one atom each of oxygen into both donors; F:methyltransferase activity; P:oxidation-reduction process; P:methylation
FBgn0036522	tcurvi-same-mixed-beh.fa_rep_c18561	all6-vs-all610007470	0.00151681	0.037498	gi|340713345|ref|XP_003395205.1| PREDICTED: zinc finger protein 721-like [Bombus terrestris]	PREDICTED: zinc finger protein 721-like	F:nucleic acid binding; F:metal ion binding
FBgn0053517	tcurvi-same-mixed-beh.fa_rep_c8741	all6-vs-all610007516	0.000264468	0.00954473	gi|307189723|gb|EFN74016.1| Dopamine D2-like receptor [Camponotus floridanus]	Dopamine D2-like receptor	F:G-protein coupled receptor activity; P:G-protein coupled receptor signaling pathway; C:integral component of membrane
#N/A	tcurvi-same-mixed-beh.fa_rep_c9204	all6-vs-all610007519	2.42614e-07	2.03366e-05	gi|332027992|gb|EGI68043.1| hypothetical protein G5I_03137 [Acromyrmex echinatior]	hypothetical protein G5I_03137	0
FBgn0260744	tcurvi-same-mixed-beh.fa_rep_c7725	all6-vs-all610007539	8.75483e-09	8.92134e-07	gi|307178088|gb|EFN66915.1| Transmembrane protein C2orf18 [Camponotus floridanus]	Transmembrane protein C2orf18	P:proton transport; C:integral component of membrane; P:carbohydrate transport; F:sugar:proton symporter activity; C:Golgi membrane
#N/A	tcurvi-same-mixed-beh.fa_rep_c7368	all6-vs-all610007601	0.00101686	0.0268256	gi|332018745|gb|EGI59310.1| hypothetical protein G5I_12515 [Acromyrmex echinatior]	hypothetical protein G5I_12515	F:nucleotide binding; F:nucleic acid binding
FBgn0038552	tcurvi-same-mixed-beh.fa_c3647	all6-vs-all610007739	0.00193519	0.0457145	gi|607360750|gb|EZA55074.1| Chitobiosyldiphosphodolichol beta-mannosyltransferase [Cerapachys biroi]	Chitobiosyldiphosphodolichol beta-mannosyltransferase	F:transferase activity, transferring glycosyl groups; F:omega peptidase activity; P:proteolysis; P:glutamine metabolic process
FBgn0036889	tcurvi-same-mixed-beh.fa_rep_c9551	all6-vs-all610007850	0.000272623	0.00960986	gi|332030022|gb|EGI69847.1| RNA methyltransferase-like protein 1 [Acromyrmex echinatior]	RNA methyltransferase-like protein 1	F:RNA methyltransferase activity; P:RNA methylation; F:RNA binding; P:RNA processing
FBgn0030508	tcurvi-same-mixed-beh.fa_rep_c1403	all6-vs-all610007881	3.3415e-06	0.000215541	gi|332024944|gb|EGI65131.1| hypothetical protein G5I_06309 [Acromyrmex echinatior]	hypothetical protein G5I_06309	0
FBgn0025388	tcurvi-same-mixed-beh.fa_rep_c3602	all6-vs-all610007928	0.000112724	0.00496463	gi|332021660|gb|EGI62019.1| DOMON domain-containing protein [Acromyrmex echinatior]	DOMON domain-containing protein	0
FBgn0039475	tcurvi-same-mixed-beh.fa_rep_c5642	all6-vs-all610008116	0.000907577	0.024956	gi|607362469|gb|EZA56721.1| Venom phospholipase A1 [Cerapachys biroi]	Venom phospholipase A1	F:hydrolase activity
FBgn0261803	Sample_411_C7_hfbr_Tcurvi_PF_(paired)_contig_17152	all6-vs-all610008122	3.19857e-06	0.000215541	gi|607367294|gb|EZA61441.1| hypothetical protein X777_07774 [Cerapachys biroi]	hypothetical protein X777_07774	C:viral capsid
FBgn0038233	tcurvi-same-mixed-beh.fa_rep_c3205	all6-vs-all610008153	0.000250805	0.00924422	gi|322801864|gb|EFZ22436.1| hypothetical protein SINV_10615 [Solenopsis invicta]	hypothetical protein SINV_10615	P:proteolysis; F:serine-type endopeptidase activity

## Sheet: hosts
flybaseID	contigID	clusterID	p	signFDR	Blast	annotation	GO
FBgn0250907	tcurvi-same-mixed-beh.fa_rep_c7488	all6-vs-all610000147	0.000290508	0.0111835	gi|322798669|gb|EFZ20273.1| hypothetical protein SINV_16002 [Solenopsis invicta]	hypothetical protein SINV_16002	F:chitinase activity; P:carbohydrate metabolic process; F:chitin binding; P:chitin catabolic process; C:extracellular region
FBgn0259214	tcurvi-same-mixed-beh.fa_rep_c1383	all6-vs-all610000185	7.92808e-52	4.12022e-48	gi|572258175|ref|XP_006607474.1| PREDICTED: plasma membrane calcium-transporting ATPase 3-like isoform X1 [Apis dorsata] >gi|572258177|ref|XP_006607475.1| PREDICTED: plasma membrane calcium-transporting ATPase 3-like isoform X2 [Apis dorsata] >gi|572258179|ref|XP_006607476.1| PREDICTED: plasma membrane calcium-transporting ATPase 3-like isoform X3 [Apis dorsata] >gi|572258181|ref|XP_006607477.1| …	PREDICTED: plasma membrane calcium-transporting ATPase 3-like isoform X1	F:ATP binding; F:metal ion binding; P:metabolic process; C:integral component of membrane; P:calcium ion transmembrane transport; F:calcium-transporting ATPase activity
FBgn0040752	tcurvi-same-mixed-beh.fa_rep_c7587	all6-vs-all610000319	1.07547e-06	7.35423e-05	gi|332027429|gb|EGI67512.1| SH3 and multiple ankyrin repeat domains protein 3 [Acromyrmex echinatior]	SH3 and multiple ankyrin repeat domains protein 3	0
FBgn0014340	tcurvi-same-mixed-beh.fa_rep_c4033	all6-vs-all610000321	1.03704e-07	8.55473e-06	gi|332023970|gb|EGI64188.1| hypothetical protein G5I_07348 [Acromyrmex echinatior]	hypothetical protein G5I_07348	C:nucleus; F:histone acetyltransferase activity; P:regulation of transcription, DNA-templated; P:histone acetylation
FBgn0005390	tcurvi-same-mixed-beh.fa_rep_c8953	all6-vs-all610000379	9.26059e-08	7.88972e-06	gi|332023177|gb|EGI63433.1| hypothetical protein G5I_08161 [Acromyrmex echinatior]	hypothetical protein G5I_08161	0
FBgn0027091	tcurvi-same-mixed-beh.fa_rep_c4940	all6-vs-all610000383	2.83391e-10	3.50662e-08	gi|607367070|gb|EZA61226.1| Cysteinyl-tRNA synthetase, cytoplasmic [Cerapachys biroi]	Cysteinyl-tRNA synthetase, cytoplasmic	F:ATP binding; F:cysteine-tRNA ligase activity; P:cysteinyl-tRNA aminoacylation
FBgn0000527	tcurvi-same-mixed-beh.fa_rep_c37939	all6-vs-all610000389	0.00167853	0.0483504	gi|322788607|gb|EFZ14234.1| hypothetical protein SINV_09349 [Solenopsis invicta]	hypothetical protein SINV_09349	F:catalytic activity; P:metabolic process
FBgn0087002	tcurvi-same-mixed-beh.fa_c1149	all6-vs-all610000402	9.72891e-06	0.000543668	gi|332028171|gb|EGI68222.1| Apolipophorin [Acromyrmex echinatior]	Apolipophorin	P:lipid transport; F:lipid transporter activity
FBgn0259244	tcurvi-same-mixed-beh.fa_c152	all6-vs-all610000440	0.00140458	0.0414752	gi|307213363|gb|EFN88815.1| Structural maintenance of chromosomes protein 1A [Harpegnathos saltator]	Structural maintenance of chromosomes protein 1A	F:ATP binding; P:chromosome organization; C:collagen trimer; C:chromosome; F:extracellular matrix structural constituent
FBgn0039354	tcurvi-same-mixed-beh.fa_rep_c21099	all6-vs-all610000445	1.66286e-07	1.28983e-05	gi|332018334|gb|EGI58939.1| Relaxin receptor 1 [Acromyrmex echinatior]	Relaxin receptor 1	P:G-protein coupled receptor signaling pathway; C:integral component of membrane; F:protein-hormone receptor activity
FBgn0265045	tcurvi-same-mixed-beh.fa_rep_c8577	all6-vs-all610000458	1.01401e-08	1.07547e-06	gi|307172721|gb|EFN64027.1| Myosin light chain kinase, smooth muscle [Camponotus floridanus]	Myosin light chain kinase, smooth muscle	F:ATP binding; F:protein serine/threonine kinase activity; P:protein phosphorylation
FBgn0036663	tcurvi-same-mixed-beh.fa_rep_c8321	all6-vs-all610000487	0.000338426	0.0125629	gi|322792674|gb|EFZ16548.1| hypothetical protein SINV_12348 [Solenopsis invicta]	hypothetical protein SINV_12348	P:glutamate biosynthetic process; F:FMN binding; F:iron ion binding; F:glutamate synthase (NADH) activity; F:flavin adenine dinucleotide binding; P:oxidation-reduction process; F:iron-sulfur cluster binding
FBgn0000108	tcurvi-same-mixed-beh.fa_rep_c2842	all6-vs-all610000505	8.98439e-06	0.000513098	gi|350408136|ref|XP_003488316.1| PREDICTED: beta-amyloid-like protein-like [Bombus impatiens]	PREDICTED: beta-amyloid-like protein-like	F:transition metal ion binding; C:integral component of membrane; F:heparin binding
FBgn0028741	tcurvi-same-mixed-beh.fa_rep_c8571	all6-vs-all610000532	0.000552578	0.0188931	gi|332018578|gb|EGI59163.1| 1-phosphatidylinositol-3-phosphate 5-kinase [Acromyrmex echinatior]	1-phosphatidylinositol-3-phosphate 5-kinase	F:ATP binding; F:phosphatidylinositol phosphate kinase activity; F:metal ion binding; P:cellular protein metabolic process; P:phosphatidylinositol phosphorylation; P:intracellular signal transduction
FBgn0051352	tcurvi-same-mixed-beh.fa_rep_c12962	all6-vs-all610000559	4.21294e-25	2.18947e-22	gi|332023742|gb|EGI63966.1| Actin-binding LIM protein 1 [Acromyrmex echinatior]	Actin-binding LIM protein 1	F:zinc ion binding; F:actin binding; P:cytoskeleton organization
#N/A	Sample_411_C7_hfbr_Tcurvi_PF_(paired)_contig_2765	all6-vs-all610000596	0.000246495	0.0100081	gi|332029741|gb|EGI69610.1| hypothetical protein G5I_01515 [Acromyrmex echinatior]	hypothetical protein G5I_01515	F:protein dimerization activity
#N/A	tcurvi-same-mixed-beh.fa_rep_c47363	all6-vs-all610000599	2.44888e-11	3.43969e-09	gi|332021881|gb|EGI62217.1| hypothetical protein G5I_09467 [Acromyrmex echinatior]	hypothetical protein G5I_09467	0
FBgn0044452	tcurvi-same-mixed-beh.fa_rep_c2794	all6-vs-all610000605	0.000298419	0.0113203	gi|332027647|gb|EGI67715.1| Autophagy-related protein 2-like protein B [Acromyrmex echinatior]	Autophagy-related protein 2-like protein B	P:autophagy
FBgn0052311	tcurvi-same-mixed-beh.fa_rep_c15112	all6-vs-all610000627	1.39182e-08	1.43493e-06	gi|332016543|gb|EGI57424.1| SEC14 domain and spectrin repeat-containing protein 1 [Acromyrmex echinatior]	SEC14 domain and spectrin repeat-containing protein 1	0
FBgn0037363	tcurvi-same-mixed-beh.fa_rep_c15215	all6-vs-all610000642	0.000993502	0.0312923	gi|307179768|gb|EFN67958.1| RB1-inducible coiled-coil protein 1 [Camponotus floridanus]	RB1-inducible coiled-coil protein 1	0
FBgn0036862	tcurvi-same-mixed-beh.fa_rep_c3007	all6-vs-all610000659	9.87112e-06	0.000545747	gi|322799522|gb|EFZ20830.1| hypothetical protein SINV_10379 [Solenopsis invicta]	hypothetical protein SINV_10379	0
FBgn0003268	tcurvi-same-mixed-beh.fa_rep_c26143	all6-vs-all610000664	1.00812e-07	8.45029e-06	gi|322778729|gb|EFZ09145.1| hypothetical protein SINV_01483 [Solenopsis invicta]	hypothetical protein SINV_01483	0
FBgn0260005	tcurvi-same-mixed-beh.fa_rep_c14873	all6-vs-all610000700	0.000692456	0.0226506	gi|322792268|gb|EFZ16252.1| hypothetical protein SINV_00764 [Solenopsis invicta]	hypothetical protein SINV_00764	F:ion channel activity; P:ion transmembrane transport; C:integral component of membrane
#N/A	tcurvi-same-mixed-beh.fa_rep_c11294	all6-vs-all610000713	9.2316e-05	0.00417188	gi|332027809|gb|EGI67874.1| E3 ubiquitin-protein ligase [Acromyrmex echinatior]	E3 ubiquitin-protein ligase	F:nucleic acid binding; F:zinc ion binding; P:metabolic process; F:ligase activity
#N/A	tcurvi-same-mixed-beh.fa_rep_c40679	all6-vs-all610000716	3.04864e-12	4.95117e-10	gi|322786168|gb|EFZ12773.1| hypothetical protein SINV_02726 [Solenopsis invicta]	hypothetical protein SINV_02726	F:ATP binding; C:membrane; F:protein serine/threonine kinase activity; P:protein phosphorylation
FBgn0259244	tcurvi-same-mixed-beh.fa_c551	all6-vs-all610000749	2.71071e-15	6.40343e-13	gi|332023475|gb|EGI63718.1| Collagen alpha-1(XXI) chain [Acromyrmex echinatior]	Collagen alpha-1(XXI) chain	C:collagen trimer
FBgn0035060	tcurvi-same-mixed-beh.fa_rep_c5231	all6-vs-all610000763	5.08865e-08	4.72245e-06	gi|607358496|gb|EZA52898.1| Epidermal growth factor receptor substrate 15-like protein [Cerapachys biroi]	Epidermal growth factor receptor substrate 15-like protein	F:calcium ion binding
FBgn0263108	tcurvi-same-mixed-beh.fa_rep_c1581	all6-vs-all610000771	2.69538e-11	3.68628e-09	gi|307204530|gb|EFN83210.1| Longitudinals lacking protein, isoform G [Harpegnathos saltator]	Longitudinals lacking protein, isoform G	F:DNA binding
FBgn0262872	tcurvi-same-mixed-beh.fa_c537	all6-vs-all610000804	0.000734309	0.0237031	gi|322786952|gb|EFZ13176.1| hypothetical protein SINV_00617 [Solenopsis invicta]	hypothetical protein SINV_00617	F:ATP binding; F:selenide, water dikinase activity; P:phosphorylation
FBgn0041210	tcurvi-same-mixed-beh.fa_rep_c8563	all6-vs-all610000828	0.000759791	0.0243743	gi|307180954|gb|EFN68742.1| Histone deacetylase 4 [Camponotus floridanus]	Histone deacetylase 4	F:NAD-dependent histone deacetylase activity (H3-K9 specific); F:NAD-dependent histone deacetylase activity (H4-K16 specific); F:metal ion binding; P:transcription, DNA-templated; F:NAD-dependent histone deacetylase activity (H3-K14 specific); P:histone H3-K9 modification; C:histone deacetylase complex; P:regulation of transcription, DNA-templated; P:histone H4 deacetylation; F:NAD-dependent hist…
FBgn0266757	tcurvi-same-mixed-beh.fa_rep_c31003	all6-vs-all610000861	1.26298e-06	8.41502e-05	gi|332021394|gb|EGI61762.1| Otoferlin [Acromyrmex echinatior]	Otoferlin	C:integral component of membrane
FBgn0038206	tcurvi-same-mixed-beh.fa_rep_c1251	all6-vs-all610000865	7.04559e-13	1.22053e-10	gi|607356846|gb|EZA51338.1| Twinfilin [Cerapachys biroi]	Twinfilin	F:actin binding; P:negative regulation of actin filament polymerization; C:intracellular
FBgn0039450	tcurvi-same-mixed-beh.fa_rep_c2242	all6-vs-all610000869	0.00043004	0.0154132	gi|607365268|gb|EZA59466.1| Phosphofurin acidic cluster sorting protein [Cerapachys biroi]	Phosphofurin acidic cluster sorting protein	0
FBgn0266719	tcurvi-same-mixed-beh.fa_rep_c6329	all6-vs-all610000870	0.00145721	0.042786	gi|607360805|gb|EZA55124.1| Unc-13-like protein D [Cerapachys biroi]	Unc-13-like protein D	0
FBgn0028699	tcurvi-same-mixed-beh.fa_rep_c15233	all6-vs-all610000878	0.000330073	0.0123409	gi|380012403|ref|XP_003690273.1| PREDICTED: ammonium transporter Rh type B-like [Apis florea]	PREDICTED: ammonium transporter Rh type B-like	F:ammonium transmembrane transporter activity; P:ammonium transmembrane transport; C:membrane
FBgn0039227	tcurvi-same-mixed-beh.fa_rep_c25335	all6-vs-all610000880	2.34755e-18	7.17659e-16	gi|332018144|gb|EGI58753.1| Protein polybromo-1 [Acromyrmex echinatior]	Protein polybromo-1	F:chromatin binding
#N/A	tcurvi-same-mixed-beh.fa_rep_c7164	all6-vs-all610000908	0.000191595	0.00802999	gi|332016281|gb|EGI57194.1| Protein SAAL1 [Acromyrmex echinatior]	Protein SAAL1	0
FBgn0039959	tcurvi-same-mixed-beh.fa_rep_c30073	all6-vs-all610000947	3.01629e-07	2.23938e-05	gi|322799020|gb|EFZ20480.1| hypothetical protein SINV_15779 [Solenopsis invicta]	hypothetical protein SINV_15779	0
FBgn0025726	tcurvi-same-mixed-beh.fa_rep_c4371	all6-vs-all610000949	1.87211e-06	0.000121617	gi|322797003|gb|EFZ19317.1| hypothetical protein SINV_02136 [Solenopsis invicta]	hypothetical protein SINV_02136	F:metal ion binding; F:diacylglycerol binding; P:synaptic transmission; P:intracellular signal transduction
FBgn0037448	tcurvi-same-mixed-beh.fa_rep_c2806	all6-vs-all610000951	1.68242e-23	7.28626e-21	gi|322793931|gb|EFZ17217.1| hypothetical protein SINV_80708 [Solenopsis invicta]	hypothetical protein SINV_80708	0
FBgn0032633	tcurvi-same-mixed-beh.fa_rep_c6638	all6-vs-all610000965	2.09021e-23	8.35603e-21	gi|340709272|ref|XP_003393235.1| PREDICTED: hypothetical protein LOC100649436 [Bombus terrestris]	PREDICTED: hypothetical protein LOC100649436	0
FBgn0243514	Sample_413_E1_hfdr_Tcurvi_PF_(paired)_contig_6068	all6-vs-all610001026	5.49105e-11	7.31717e-09	gi|322778999|gb|EFZ09403.1| hypothetical protein SINV_02780 [Solenopsis invicta]	hypothetical protein SINV_02780	0
FBgn0000083	tcurvi-same-mixed-beh.fa_c13733	all6-vs-all610001081	1.40814e-08	1.43493e-06	gi|322788030|gb|EFZ13871.1| hypothetical protein SINV_14813 [Solenopsis invicta]	hypothetical protein SINV_14813	F:calcium ion binding; F:calcium-dependent phospholipid binding
FBgn0051719	Sample_409_C1_hfbr_Tcurvi_PF_(paired)_contig_3252	all6-vs-all610001159	0.00054909	0.0188931	gi|607365026|gb|EZA59228.1| RNA pseudouridylate synthase domain-containing protein [Cerapachys biroi]	RNA pseudouridylate synthase domain-containing protein	P:pseudouridine synthesis; F:RNA binding; F:pseudouridine synthase activity
FBgn0085447	tcurvi-same-mixed-beh.fa_rep_c17570	all6-vs-all610001199	2.04637e-32	1.51928e-29	gi|332021032|gb|EGI61421.1| Protein still life, isoforms C/SIF type 2 [Acromyrmex echinatior]	Protein still life, isoforms C/SIF type 2	F:receptor signaling protein activity; F:Rho guanyl-nucleotide exchange factor activity; P:positive regulation of GTPase activity; P:intracellular signal transduction
FBgn0024957	tcurvi-same-mixed-beh.fa_rep_c6983	all6-vs-all610001279	5.92626e-08	5.40329e-06	gi|307173760|gb|EFN64547.1| Cytoplasmic aconitate hydratase [Camponotus floridanus]	Cytoplasmic aconitate hydratase	P:metabolic process
FBgn0039045	tcurvi-same-mixed-beh.fa_rep_c6337	all6-vs-all610001297	1.26371e-17	3.45658e-15	gi|307175251|gb|EFN65297.1| Cystinosin-like protein [Camponotus floridanus]	Cystinosin-like protein	0
FBgn0263782	tcurvi-same-mixed-beh.fa_rep_c13729	all6-vs-all610001298	0.000269374	0.0107687	gi|332017838|gb|EGI58498.1| 3-hydroxy-3-methylglutaryl-coenzyme A reductase [Acromyrmex echinatior]	3-hydroxy-3-methylglutaryl-coenzyme A reductase	C:endoplasmic reticulum membrane; F:NADP binding; C:integral component of membrane; P:coenzyme A metabolic process; P:oxidation-reduction process; P:isoprenoid biosynthetic process; F:hydroxymethylglutaryl-CoA reductase (NADPH) activity
FBgn0044324	tcurvi-same-mixed-beh.fa_rep_c1297	all6-vs-all610001301	9.3265e-06	0.000526846	gi|332017886|gb|EGI58546.1| Chromodomain Y-like protein 2 [Acromyrmex echinatior]	Chromodomain Y-like protein 2	C:nucleus
FBgn0040505	tcurvi-same-mixed-beh.fa_rep_c2934	all6-vs-all610001304	0.000360036	0.0131768	gi|332025914|gb|EGI66070.1| ALK tyrosine kinase receptor [Acromyrmex echinatior]	ALK tyrosine kinase receptor	F:ATP binding; P:peptidyl-tyrosine phosphorylation; F:transmembrane receptor protein tyrosine kinase activity; C:integral component of membrane; P:transmembrane receptor protein tyrosine kinase signaling pathway
FBgn0015277	Sample_413_E1_hfdr_Tcurvi_PF_(paired)_contig_328	all6-vs-all610001307	1.61328e-20	5.58946e-18	gi|307166565|gb|EFN60628.1| hypothetical protein EAG_05356 [Camponotus floridanus]	hypothetical protein EAG_05356	F:DNA binding
FBgn0038516	tcurvi-same-mixed-beh.fa_rep_c15448	all6-vs-all610001310	0.00125175	0.0376031	gi|322795622|gb|EFZ18301.1| hypothetical protein SINV_01869 [Solenopsis invicta]	hypothetical protein SINV_01869	F:pyrroline-5-carboxylate reductase activity; P:oxidation-reduction process; P:dephosphorylation; F:acid phosphatase activity; P:L-proline biosynthetic process
FBgn0035145	tcurvi-same-mixed-beh.fa_rep_c38013	all6-vs-all610001329	0.000936064	0.029845	gi|332024625|gb|EGI64822.1| Mediator of RNA polymerase II transcription subunit 14 [Acromyrmex echinatior]	Mediator of RNA polymerase II transcription subunit 14	C:mediator complex; P:transcription from RNA polymerase II promoter; F:RNA polymerase II transcription cofactor activity; P:regulation of transcription from RNA polymerase II promoter
FBgn0033924	tcurvi-same-mixed-beh.fa_rep_c24642	all6-vs-all610001392	1.58328e-13	3.29132e-11	gi|322794007|gb|EFZ17245.1| hypothetical protein SINV_09516 [Solenopsis invicta]	hypothetical protein SINV_09516	F:catalytic activity; P:metabolic process
FBgn0263391	tcurvi-same-mixed-beh.fa_rep_c5517	all6-vs-all610001439	0.000667592	0.0222859	gi|332027695|gb|EGI67763.1| Protein hu-li tai shao [Acromyrmex echinatior]	Protein hu-li tai shao	C:cytoskeleton
#N/A	tcurvi-same-mixed-beh.fa_rep_c15625	all6-vs-all610001471	1.84799e-05	0.000980001	gi|307189168|gb|EFN73616.1| Transmembrane 7 superfamily member 3 [Camponotus floridanus]	Transmembrane 7 superfamily member 3	C:integral component of membrane
FBgn0031309	tcurvi-same-mixed-beh.fa_rep_c44980	all6-vs-all610001486	2.97281e-40	5.1499e-37	gi|332019667|gb|EGI60141.1| General transcription factor IIH subunit 3 [Acromyrmex echinatior]	General transcription factor IIH subunit 3	C:core TFIIH complex; P:nucleotide-excision repair; P:regulation of transcription, DNA-templated
FBgn0031492	tcurvi-same-mixed-beh.fa_rep_c15567	all6-vs-all610001487	1.29854e-07	1.03823e-05	gi|607367043|gb|EZA61199.1| Pre-mRNA-processing factor 40-like protein A [Cerapachys biroi]	Pre-mRNA-processing factor 40-like protein A	F:catalytic activity; P:RNA modification; F:4 iron, 4 sulfur cluster binding
FBgn0030512	tcurvi-same-mixed-beh.fa_rep_c11794	all6-vs-all610001504	6.57082e-18	1.89714e-15	gi|322783670|gb|EFZ11008.1| hypothetical protein SINV_08350 [Solenopsis invicta]	hypothetical protein SINV_08350	F:hydrolase activity, acting on carbon-nitrogen (but not peptide) bonds; F:NAD+ synthase (glutamine-hydrolyzing) activity; F:ATP binding; P:NAD biosynthetic process
FBgn0261625	tcurvi-same-mixed-beh.fa_rep_c11952	all6-vs-all610001517	4.68303e-32	3.04221e-29	gi|307191532|gb|EFN75035.1| Glutaminase kidney isoform, mitochondrial [Camponotus floridanus]	Glutaminase kidney isoform, mitochondrial	F:glutaminase activity; P:glutamine metabolic process
FBgn0031981	tcurvi-same-mixed-beh.fa_rep_c3773	all6-vs-all610001527	0.00149821	0.0437427	gi|307200226|gb|EFN80520.1| Multiple epidermal growth factor-like domains 8 [Harpegnathos saltator]	Multiple epidermal growth factor-like domains 8	P:multicellular organismal development; F:calcium ion binding; C:integral component of membrane; F:receptor activity
FBgn0032889	tcurvi-same-mixed-beh.fa_rep_c23561	all6-vs-all610001627	3.76652e-05	0.00181625	gi|307210663|gb|EFN87086.1| Glyoxylate reductase/hydroxypyruvate reductase [Harpegnathos saltator]	Glyoxylate reductase/hydroxypyruvate reductase	P:metabolic process
FBgn0039182	tcurvi-same-mixed-beh.fa_rep_c18841	all6-vs-all610001708	0.00138332	0.0410807	gi|307177534|gb|EFN66645.1| Protein RRP5-like protein [Camponotus floridanus]	Protein RRP5-like protein	C:nucleus; F:RNA binding; P:mRNA processing
FBgn0259216	tcurvi-same-mixed-beh.fa_rep_c4919	all6-vs-all610001722	1.69062e-32	1.46436e-29	gi|607363658|gb|EZA57890.1| Rho GTPase-activating protein [Cerapachys biroi]	Rho GTPase-activating protein	P:signal transduction; C:intracellular
FBgn0039016	tcurvi-same-mixed-beh.fa_rep_c30530	all6-vs-all610001755	0.000243874	0.00997963	gi|332020119|gb|EGI60563.1| Endoribonuclease Dcr-1 [Acromyrmex echinatior]	Endoribonuclease Dcr-1	P:RNA phosphodiester bond hydrolysis, endonucleolytic; F:RNA binding; F:ribonuclease III activity; P:rRNA catabolic process; P:RNA processing
#N/A	tcurvi-same-mixed-beh.fa_rep_c19112	all6-vs-all610001784	1.5221e-13	3.29132e-11	gi|307186408|gb|EFN72042.1| hypothetical protein EAG_13994 [Camponotus floridanus]	hypothetical protein EAG_13994	0
FBgn0052944	tcurvi-same-mixed-beh.fa_rep_c1951	all6-vs-all610001806	4.97922e-08	4.70491e-06	gi|607363545|gb|EZA57777.1| Serine/threonine-protein kinase 32B [Cerapachys biroi]	Serine/threonine-protein kinase 32B	F:ATP binding; F:protein serine/threonine kinase activity; P:protein phosphorylation
FBgn0025109	tcurvi-same-mixed-beh.fa_rep_c26100	all6-vs-all610001832	1.75682e-13	3.51162e-11	gi|307185951|gb|EFN71753.1| Abhydrolase domain-containing protein 13 [Camponotus floridanus]	Abhydrolase domain-containing protein 13	P:metabolic process; F:hydrolase activity
FBgn0035432	tcurvi-same-mixed-beh.fa_rep_c2881	all6-vs-all610001839	0.00165861	0.0481553	gi|332027954|gb|EGI68005.1| Zinc transporter 1 [Acromyrmex echinatior]	Zinc transporter 1	P:cation transmembrane transport; C:integral component of membrane; F:cation transmembrane transporter activity
FBgn0030887	tcurvi-same-mixed-beh.fa_rep_c17551	all6-vs-all610001873	0.000679302	0.0224862	gi|332020940|gb|EGI61334.1| Olfactomedin-like protein 2A [Acromyrmex echinatior]	Olfactomedin-like protein 2A	0
FBgn0034368	tcurvi-same-mixed-beh.fa_rep_c13755	all6-vs-all610001890	6.9296e-06	0.000404642	gi|322790610|gb|EFZ15418.1| hypothetical protein SINV_13234 [Solenopsis invicta]	hypothetical protein SINV_13234	P:protein folding
FBgn0030672	tcurvi-same-mixed-beh.fa_rep_c8786	all6-vs-all610002013	3.98928e-05	0.00190205	gi|322802442|gb|EFZ22792.1| hypothetical protein SINV_08137 [Solenopsis invicta]	hypothetical protein SINV_08137	F:ATPase activity; F:ATP binding; P:obsolete ATP catabolic process
FBgn0038135	tcurvi-same-mixed-beh.fa_c1158	all6-vs-all610002014	1.77171e-05	0.000949236	gi|332030934|gb|EGI70560.1| Glutamyl aminopeptidase [Acromyrmex echinatior]	Glutamyl aminopeptidase	F:zinc ion binding; P:proteolysis; F:aminopeptidase activity; F:metallopeptidase activity
FBgn0032901	tcurvi-same-mixed-beh.fa_rep_c1513	all6-vs-all610002075	2.33002e-06	0.000147672	gi|332018338|gb|EGI58943.1| TBC1 domain family member 24 [Acromyrmex echinatior]	TBC1 domain family member 24	F:GTPase activator activity; P:positive regulation of GTPase activity
FBgn0035229	tcurvi-same-mixed-beh.fa_rep_c14542	all6-vs-all610002169	1.74081e-26	1.00522e-23	gi|307200373|gb|EFN80616.1| RAB6IP1-like protein [Harpegnathos saltator]	RAB6IP1-like protein	0
FBgn0028563	tcurvi-same-mixed-beh.fa_c1189	all6-vs-all610002180	1.43083e-07	1.12667e-05	gi|322798598|gb|EFZ20202.1| hypothetical protein SINV_03617 [Solenopsis invicta]	hypothetical protein SINV_03617	F:substrate-specific transmembrane transporter activity; P:transmembrane transport; C:integral component of membrane; P:carbohydrate transport
FBgn0023506	Sample_409_C1_hfbr_Tcurvi_PF_(paired)_contig_15693	all6-vs-all610002202	9.31031e-34	9.67713e-31	gi|332018817|gb|EGI59376.1| Protein DGCR14-like protein [Acromyrmex echinatior]	Protein DGCR14-like protein	0
#N/A	tcurvi-same-mixed-beh.fa_c45068	all6-vs-all610002206	0.000149706	0.00637723	gi|322799194|gb|EFZ20624.1| hypothetical protein SINV_11906 [Solenopsis invicta]	hypothetical protein SINV_11906	0
FBgn0027356	tcurvi-same-mixed-beh.fa_rep_c9235	all6-vs-all610002341	9.15795e-12	1.35982e-09	gi|572299478|ref|XP_006615869.1| PREDICTED: amphiphysin-like isoform X4 [Apis dorsata]	PREDICTED: amphiphysin-like isoform X4	C:cytoplasm
FBgn0031975	tcurvi-same-mixed-beh.fa_rep_c49214	all6-vs-all610002387	4.72353e-07	3.31732e-05	gi|332026786|gb|EGI66895.1| Annulin [Acromyrmex echinatior]	Annulin	F:protein-glutamine gamma-glutamyltransferase activity; F:metal ion binding; P:peptide cross-linking
FBgn0020653	tcurvi-same-mixed-beh.fa_rep_c2928	all6-vs-all610002433	3.59187e-05	0.0017778	gi|332030506|gb|EGI70194.1| Thioredoxin reductase 1, mitochondrial [Acromyrmex echinatior]	Thioredoxin reductase 1, mitochondrial	F:NADP binding; F:flavin adenine dinucleotide binding; F:thioredoxin-disulfide reductase activity; P:cell redox homeostasis; P:oxidation-reduction process
FBgn0032132	tcurvi-same-mixed-beh.fa_rep_c4440	all6-vs-all610002436	7.87407e-05	0.00362138	gi|332018469|gb|EGI59059.1| Esterase FE4 [Acromyrmex echinatior]	Esterase FE4	0
FBgn0032906	tcurvi-same-mixed-beh.fa_rep_c8650	all6-vs-all610002592	8.67538e-09	9.59275e-07	gi|307189877|gb|EFN74121.1| Replication protein A 32 kDa subunit [Camponotus floridanus]	Replication protein A 32 kDa subunit	C:nucleus; F:DNA binding; P:DNA repair; P:DNA replication; P:DNA recombination
FBgn0038301	Sample_412_C10_hfbr_Tcurvi_PF_(paired)_contig_15017	all6-vs-all610002606	0.00169826	0.0484936	gi|332028293|gb|EGI68340.1| Zinc finger protein 557 [Acromyrmex echinatior]	Zinc finger protein 557	F:nucleic acid binding; F:metal ion binding
FBgn0036305	tcurvi-same-mixed-beh.fa_rep_c3687	all6-vs-all610002630	3.28155e-06	0.000200638	gi|340715358|ref|XP_003396182.1| PREDICTED: hypothetical protein LOC100647097 [Bombus terrestris]	PREDICTED: hypothetical protein LOC100647097	0
FBgn0032129	tcurvi-same-mixed-beh.fa_rep_c1260	all6-vs-all610002631	0.000348734	0.0128537	gi|350404867|ref|XP_003487245.1| PREDICTED: hypothetical protein LOC100741061 [Bombus impatiens]	PREDICTED: hypothetical protein LOC100741061	C:membrane; P:proteolysis; F:serine-type peptidase activity
FBgn0032208	tcurvi-same-mixed-beh.fa_rep_c13812	all6-vs-all610002659	2.7546e-05	0.00138987	gi|322780593|gb|EFZ09977.1| hypothetical protein SINV_12881 [Solenopsis invicta]	hypothetical protein SINV_12881	F:ubiquitin-protein transferase activity; F:metal ion binding; F:ligase activity; P:protein ubiquitination
FBgn0036896	tcurvi-same-mixed-beh.fa_rep_c23101	all6-vs-all610002695	1.81994e-41	4.72912e-38	gi|332019281|gb|EGI59790.1| Mitogen-activated protein kinase kinase kinase 12 [Acromyrmex echinatior]	Mitogen-activated protein kinase kinase kinase 12	F:ATP binding; F:protein serine/threonine kinase activity; P:protein phosphorylation
FBgn0027093	tcurvi-same-mixed-beh.fa_rep_c16714	all6-vs-all610002717	0.000417944	0.0150837	gi|332030674|gb|EGI70362.1| Arginyl-tRNA synthetase, cytoplasmic [Acromyrmex echinatior]	Arginyl-tRNA synthetase, cytoplasmic	F:ATP binding; F:arginine-tRNA ligase activity; C:cytoplasm; P:arginyl-tRNA aminoacylation
FBgn0030344	tcurvi-same-mixed-beh.fa_rep_c1684	all6-vs-all610002721	0.000286745	0.011121	gi|332030031|gb|EGI69856.1| X-linked retinitis pigmentosa GTPase regulator-like protein [Acromyrmex echinatior]	X-linked retinitis pigmentosa GTPase regulator-like protein	F:calcium ion binding
FBgn0003391	tcurvi-same-mixed-beh.fa_rep_c3917	all6-vs-all610002854	7.44674e-08	6.47569e-06	gi|332024905|gb|EGI65093.1| DE-cadherin [Acromyrmex echinatior]	DE-cadherin	F:calcium ion binding; C:integral component of membrane; P:homophilic cell adhesion via plasma membrane adhesion molecules; C:plasma membrane
FBgn0034734	tcurvi-same-mixed-beh.fa_s38662	all6-vs-all610002927	4.84866e-12	7.63591e-10	gi|332021632|gb|EGI61991.1| Small subunit processome component 20-like protein [Acromyrmex echinatior]	Small subunit processome component 20-like protein	0
FBgn0035293	tcurvi-same-mixed-beh.fa_rep_c9576	all6-vs-all610002983	0.000274227	0.0108791	gi|332018423|gb|EGI59017.1| Sodium-coupled monocarboxylate transporter 1 [Acromyrmex echinatior]	Sodium-coupled monocarboxylate transporter 1	P:transmembrane transport; C:integral component of membrane; F:transporter activity
#N/A	tcurvi-same-mixed-beh.fa_rep_c8499	all6-vs-all610003014	0.000483295	0.0169708	gi|322797665|gb|EFZ19674.1| hypothetical protein SINV_07483 [Solenopsis invicta]	hypothetical protein SINV_07483	F:DNA binding; P:base-excision repair; F:alkylbase DNA N-glycosylase activity
FBgn0001341	tcurvi-same-mixed-beh.fa_c595	all6-vs-all610003074	0.000296657	0.0113203	gi|322792815|gb|EFZ16648.1| hypothetical protein SINV_05730 [Solenopsis invicta]	hypothetical protein SINV_05730	F:DNA binding; F:DNA-directed DNA polymerase activity; P:transcription, DNA-templated; P:DNA biosynthetic process
FBgn0001186	tcurvi-same-mixed-beh.fa_rep_c5650	all6-vs-all610003098	3.82184e-08	3.74756e-06	gi|332024881|gb|EGI65069.1| Hexokinase type 2 [Acromyrmex echinatior]	Hexokinase type 2	F:ATP binding; P:glycolytic process; F:hexokinase activity; P:carbohydrate phosphorylation
FBgn0046704	tcurvi-same-mixed-beh.fa_rep_c9634	all6-vs-all610003102	4.95418e-24	2.34063e-21	gi|307183173|gb|EFN70082.1| Nucleoprotein TPR [Camponotus floridanus]	Nucleoprotein TPR	P:protein import into nucleus; C:viral nucleocapsid; C:nuclear pore
FBgn0003053	tcurvi-same-mixed-beh.fa_rep_c4064	all6-vs-all610003198	1.79688e-06	0.000118207	gi|332025133|gb|EGI65313.1| Ras-responsive element-binding protein 1 [Acromyrmex echinatior]	Ras-responsive element-binding protein 1	F:nucleic acid binding; F:metal ion binding
FBgn0024273	Sample_413_E1_hfdr_Tcurvi_PF_(paired)_contig_8761	all6-vs-all610003216	5.66205e-06	0.000336731	gi|307208674|gb|EFN85964.1| Wiskott-Aldrich syndrome protein [Harpegnathos saltator]	Wiskott-Aldrich syndrome protein	F:actin binding; P:actin filament organization
FBgn0264815	tcurvi-same-mixed-beh.fa_c16138	all6-vs-all610003224	2.0859e-10	2.64401e-08	gi|332023237|gb|EGI63493.1| High affinity cAMP-specific 3',5'-cyclic phosphodiesterase 7A [Acromyrmex echinatior]	High affinity cAMP-specific 3',5'-cyclic phosphodiesterase 7A	F:metal ion binding; P:signal transduction; P:metabolic process; F:3',5'-cyclic-nucleotide phosphodiesterase activity
FBgn0267792	tcurvi-same-mixed-beh.fa_c45050	all6-vs-all610003227	0.000559603	0.0190082	gi|322778870|gb|EFZ09286.1| hypothetical protein SINV_11625 [Solenopsis invicta]	hypothetical protein SINV_11625	F:metal ion binding
FBgn0015268	tcurvi-same-mixed-beh.fa_rep_c1450	all6-vs-all610003335	2.17491e-06	0.000139543	gi|332022835|gb|EGI63108.1| Nucleosome assembly protein 1-like 4 [Acromyrmex echinatior]	Nucleosome assembly protein 1-like 4	C:nucleus; P:nucleosome assembly
FBgn0038296	tcurvi-same-mixed-beh.fa_rep_c2698	all6-vs-all610003443	6.78731e-08	6.08166e-06	gi|332030095|gb|EGI69920.1| E3 ubiquitin-protein ligase [Acromyrmex echinatior]	E3 ubiquitin-protein ligase	F:zinc ion binding; P:metabolic process; F:ligase activity
FBgn0004381	tcurvi-same-mixed-beh.fa_rep_c3801	all6-vs-all610003478	0.00026538	0.0106913	gi|332025182|gb|EGI65362.1| Uncharacterized protein [Acromyrmex echinatior]	Uncharacterized protein	0
FBgn0022069	tcurvi-same-mixed-beh.fa_rep_c9169	all6-vs-all610003509	0.000632884	0.0213578	gi|332019424|gb|EGI59908.1| Ribosomal RNA processing protein 1-like protein [Acromyrmex echinatior]	Ribosomal RNA processing protein 1-like protein	F:transferase activity, transferring acyl groups; P:rRNA processing; C:preribosome, small subunit precursor
FBgn0031765	tcurvi-same-mixed-beh.fa_rep_c7025	all6-vs-all610003511	0.0010404	0.0321843	gi|332031098|gb|EGI70675.1| Beta-1,3-glucosyltransferase [Acromyrmex echinatior]	Beta-1,3-glucosyltransferase	F:zinc ion binding; F:transferase activity, transferring glycosyl groups; C:membrane; P:metabolic process; F:ligase activity
FBgn0029896	tcurvi-same-mixed-beh.fa_rep_c30481	all6-vs-all610003535	1.49022e-11	2.15129e-09	gi|322785457|gb|EFZ12128.1| hypothetical protein SINV_09686 [Solenopsis invicta]	hypothetical protein SINV_09686	P:transmembrane transport; F:transmembrane transporter activity; C:integral component of membrane
FBgn0260943	tcurvi-same-mixed-beh.fa_rep_c1864	all6-vs-all610003553	0.000464989	0.0165517	gi|380014686|ref|XP_003691353.1| PREDICTED: RNA-binding protein Musashi homolog Rbp6-like [Apis florea]	PREDICTED: RNA-binding protein Musashi homolog Rbp6-like	0
FBgn0034304	tcurvi-same-mixed-beh.fa_rep_c17327	all6-vs-all610003739	0.000156479	0.00661158	gi|307183191|gb|EFN70100.1| Ankyrin repeat domain-containing protein 13C [Camponotus floridanus]	Ankyrin repeat domain-containing protein 13C	0
FBgn0000455	tcurvi-same-mixed-beh.fa_rep_c23850	all6-vs-all610003771	1.98643e-05	0.00103235	gi|332016320|gb|EGI57233.1| Xaa-Pro dipeptidase [Acromyrmex echinatior]	Xaa-Pro dipeptidase	P:proteolysis; F:aminopeptidase activity; F:manganese ion binding
FBgn0260933	tcurvi-same-mixed-beh.fa_rep_c13833	all6-vs-all610003774	1.53886e-37	1.99936e-34	gi|332029699|gb|EGI69578.1| Intraflagellar transport protein 140-like protein [Acromyrmex echinatior]	Intraflagellar transport protein 140-like protein	C:motile cilium
FBgn0037976	tcurvi-same-mixed-beh.fa_rep_c12373	all6-vs-all610003814	1.9914e-07	1.52196e-05	gi|332025441|gb|EGI65606.1| Tachykinin [Acromyrmex echinatior]	Tachykinin	0
FBgn0031150	tcurvi-same-mixed-beh.fa_rep_c15561	all6-vs-all610004019	3.13943e-17	8.15782e-15	gi|332030231|gb|EGI70014.1| Blood vessel epicardial substance [Acromyrmex echinatior]	Blood vessel epicardial substance	C:membrane
FBgn0027330	tcurvi-same-mixed-beh.fa_rep_c15179	all6-vs-all610004059	0.00027772	0.0109342	gi|322800479|gb|EFZ21483.1| hypothetical protein SINV_12928 [Solenopsis invicta]	hypothetical protein SINV_12928	P:metabolic process; F:N-acetyltransferase activity
FBgn0265178	tcurvi-same-mixed-beh.fa_rep_c2433	all6-vs-all610004086	0.00133467	0.0398636	gi|332024970|gb|EGI65157.1| Lipoyltransferase 1, mitochondrial [Acromyrmex echinatior]	Lipoyltransferase 1, mitochondrial	P:cellular protein modification process; F:transferase activity
FBgn0036995	tcurvi-same-mixed-beh.fa_rep_c15611	all6-vs-all610004166	7.47626e-08	6.47569e-06	gi|322785634|gb|EFZ12289.1| hypothetical protein SINV_15897 [Solenopsis invicta]	hypothetical protein SINV_15897	0
FBgn0023527	tcurvi-same-mixed-beh.fa_rep_c13789	all6-vs-all610004253	6.41195e-07	4.44305e-05	gi|332022845|gb|EGI63118.1| U3 small nucleolar RNA-associated protein 15-like protein [Acromyrmex echinatior]	U3 small nucleolar RNA-associated protein 15-like protein	P:rRNA processing; C:nucleolus
FBgn0002542	tcurvi-same-mixed-beh.fa_c923	all6-vs-all610004471	0.00168394	0.0483504	gi|332025027|gb|EGI65214.1| Transcription termination factor 2 [Acromyrmex echinatior]	Transcription termination factor 2	F:DNA binding; F:ATP binding
FBgn0033005	tcurvi-same-mixed-beh.fa_rep_c6711	all6-vs-all610004475	1.25864e-06	8.41502e-05	gi|322794499|gb|EFZ17552.1| hypothetical protein SINV_07097 [Solenopsis invicta]	hypothetical protein SINV_07097	F:metal ion binding; P:proteolysis; F:peptidase activity
FBgn0265193	tcurvi-same-mixed-beh.fa_rep_c31975	all6-vs-all610004538	0.00122959	0.0371523	gi|607353858|gb|EZA48553.1| Cyclic AMP-dependent transcription factor ATF-2 [Cerapachys biroi]	Cyclic AMP-dependent transcription factor ATF-2	F:transcription factor activity, sequence-specific DNA binding; F:metal ion binding; P:regulation of transcription, DNA-templated; F:sequence-specific DNA binding
FBgn0035900	tcurvi-same-mixed-beh.fa_rep_c5729	all6-vs-all610004613	7.50031e-06	0.000433101	gi|332025118|gb|EGI65298.1| Zinc finger CCCH domain-containing protein 3 [Acromyrmex echinatior]	Zinc finger CCCH domain-containing protein 3	F:metal ion binding
FBgn0036875	tcurvi-same-mixed-beh.fa_rep_c8428	all6-vs-all610004616	0.000980894	0.0310836	gi|332019002|gb|EGI59541.1| Lysosomal acid phosphatase [Acromyrmex echinatior]	Lysosomal acid phosphatase	P:dephosphorylation; F:acid phosphatase activity
FBgn0036381	tcurvi-same-mixed-beh.fa_rep_c6368	all6-vs-all610004642	1.87503e-05	0.000984298	gi|322778710|gb|EFZ09126.1| hypothetical protein SINV_00178 [Solenopsis invicta]	hypothetical protein SINV_00178	F:pyridoxal phosphate binding; F:transaminase activity; P:metabolic process
FBgn0031662	Sample_413_E1_hfdr_Tcurvi_PF_(paired)_contig_5087	all6-vs-all610004738	2.9707e-10	3.59041e-08	gi|322797501|gb|EFZ19556.1| hypothetical protein SINV_13516 [Solenopsis invicta]	hypothetical protein SINV_13516	0
FBgn0031632	tcurvi-same-mixed-beh.fa_rep_c14426	all6-vs-all610004781	0.000305874	0.011519	gi|607354522|gb|EZA49153.1| Glycine N-acyltransferase-like protein, partial [Cerapachys biroi]	Glycine N-acyltransferase-like protein, partial	P:metabolic process; F:N-acetyltransferase activity
FBgn0262737	tcurvi-same-mixed-beh.fa_rep_c1233	all6-vs-all610004792	4.3135e-13	8.00617e-11	gi|307199010|gb|EFN79734.1| Poly(rC)-binding protein 3 [Harpegnathos saltator]	Poly(rC)-binding protein 3	F:RNA binding
FBgn0011566	tcurvi-same-mixed-beh.fa_rep_c5646	all6-vs-all610004799	0.00102359	0.0320073	gi|607355462|gb|EZA50042.1| SET and MYND domain-containing protein [Cerapachys biroi]	SET and MYND domain-containing protein	F:metal ion binding
FBgn0031544	tcurvi-same-mixed-beh.fa_rep_c8849	all6-vs-all610004903	0.00053406	0.0185135	gi|332025180|gb|EGI65360.1| Coiled-coil domain-containing protein 47 [Acromyrmex echinatior]	Coiled-coil domain-containing protein 47	0
FBgn0266708	tcurvi-same-mixed-beh.fa_c17673	all6-vs-all610004918	2.85224e-07	2.14827e-05	gi|332018531|gb|EGI59120.1| Coiled-coil domain-containing protein 123, mitochondrial [Acromyrmex echinatior]	Coiled-coil domain-containing protein 123, mitochondrial	0
FBgn0024230	tcurvi-same-mixed-beh.fa_rep_c21524	all6-vs-all610004983	1.36162e-05	0.000744878	gi|332030058|gb|EGI69883.1| Heparan sulfate 2-O-sulfotransferase 1 [Acromyrmex echinatior]	Heparan sulfate 2-O-sulfotransferase 1	P:metabolic process; C:integral component of membrane; F:sulfotransferase activity
FBgn0036615	tcurvi-same-mixed-beh.fa_rep_c16095	all6-vs-all610004985	6.75171e-12	1.03202e-09	gi|607362096|gb|EZA56356.1| putative tRNA threonylcarbamoyladenosine biosynthesis protein osgep [Cerapachys biroi]	putative tRNA threonylcarbamoyladenosine biosynthesis protein osgep	C:nucleus; F:transferase activity, transferring acyl groups other than amino-acyl groups; C:cytoplasm; F:metal ion binding; P:tRNA threonylcarbamoyladenosine modification
FBgn0015399	tcurvi-same-mixed-beh.fa_rep_c6167	all6-vs-all610005059	5.61805e-06	0.000336731	gi|332024969|gb|EGI65156.1| Immunoglobulin superfamily member 10 [Acromyrmex echinatior]	Immunoglobulin superfamily member 10	0
FBgn0030049	tcurvi-same-mixed-beh.fa_rep_c8643	all6-vs-all610005090	0.000142689	0.00612853	gi|307168873|gb|EFN61797.1| PAP-associated domain-containing protein 5 [Camponotus floridanus]	PAP-associated domain-containing protein 5	F:nucleotidyltransferase activity; P:metabolic process
FBgn0038301	tcurvi-same-mixed-beh.fa_rep_c6873	all6-vs-all610005140	0.00115881	0.0354255	gi|322798982|gb|EFZ20442.1| hypothetical protein SINV_02496 [Solenopsis invicta]	hypothetical protein SINV_02496	F:nucleic acid binding; F:metal ion binding
FBgn0028993	tcurvi-same-mixed-beh.fa_c5918	all6-vs-all610005204	5.75669e-13	1.03164e-10	gi|665807802|ref|XP_008552196.1| PREDICTED: homeobox protein Nkx-2.4-like [Microplitis demolitor]	PREDICTED: homeobox protein Nkx-2.4-like	0
FBgn0033031	tcurvi-same-mixed-beh.fa_rep_c4622	all6-vs-all610005282	4.0235e-10	4.6467e-08	gi|307206688|gb|EFN84643.1| Transmembrane protein 53 [Harpegnathos saltator]	Transmembrane protein 53	C:integral component of membrane
FBgn0024754	tcurvi-same-mixed-beh.fa_rep_c4369	all6-vs-all610005308	4.88811e-08	4.70435e-06	gi|607359898|gb|EZA54251.1| Flotillin-1 [Cerapachys biroi]	Flotillin-1	0
FBgn0086655	tcurvi-same-mixed-beh.fa_rep_c3818	all6-vs-all610005362	1.19413e-12	2.00189e-10	gi|332027430|gb|EGI67513.1| Zinc finger protein jing-like protein [Acromyrmex echinatior]	Zinc finger protein jing-like protein	F:nucleic acid binding; F:metal ion binding
FBgn0035041	tcurvi-same-mixed-beh.fa_c8476	all6-vs-all610005366	6.79121e-09	7.67259e-07	gi|383857865|ref|XP_003704424.1| PREDICTED: uncharacterized protein LOC100878076 [Megachile rotundata]	PREDICTED: uncharacterized protein LOC100878076	0
FBgn0053995	tcurvi-same-mixed-beh.fa_rep_c7729	all6-vs-all610005380	4.08596e-07	2.93432e-05	gi|332029968|gb|EGI69793.1| hypothetical protein G5I_01336 [Acromyrmex echinatior]	hypothetical protein G5I_01336	0
FBgn0015298	tcurvi-same-mixed-beh.fa_rep_c14850	all6-vs-all610005407	2.57812e-06	0.000161428	gi|322795981|gb|EFZ18605.1| hypothetical protein SINV_01964 [Solenopsis invicta]	hypothetical protein SINV_01964	P:SRP-dependent cotranslational protein targeting to membrane; C:signal recognition particle; F:7S RNA binding
FBgn0034962	tcurvi-same-mixed-beh.fa_rep_c11145	all6-vs-all610005429	7.38513e-05	0.00342683	gi|332026251|gb|EGI66390.1| Inner nuclear membrane protein Man1 [Acromyrmex echinatior]	Inner nuclear membrane protein Man1	F:nucleotide binding; C:integral component of nuclear inner membrane
FBgn0085391	tcurvi-same-mixed-beh.fa_rep_c8391	all6-vs-all610005439	3.77439e-05	0.00181625	gi|571510716|ref|XP_006571795.1| PREDICTED: nucleolysin TIA-1 isoform p40-like isoform X1 [Apis mellifera] >gi|571510720|ref|XP_006571796.1| PREDICTED: nucleolysin TIA-1 isoform p40-like isoform X2 [Apis mellifera] >gi|571510723|ref|XP_006571797.1| PREDICTED: nucleolysin TIA-1 isoform p40-like isoform X3 [Apis mellifera] >gi|571510727|ref|XP_006571798.1| PREDICTED: nucleolysin TIA-1 isoform p40-l…	PREDICTED: nucleolysin TIA-1 isoform p40-like isoform X1	F:nucleotide binding; F:nucleic acid binding
FBgn0034052	Sample_411_C7_hfbr_Tcurvi_PF_(paired)_contig_6257	all6-vs-all610006318	1.47488e-05	0.000798433	gi|307184874|gb|EFN71152.1| Trypsin-7 [Camponotus floridanus]	Trypsin-7	F:serine-type peptidase activity
FBgn0032819	tcurvi-same-mixed-beh.fa_rep_c6948	all6-vs-all610006428	0.00102852	0.0320073	gi|332028941|gb|EGI68959.1| tRNA-dihydrouridine synthase 3-like protein [Acromyrmex echinatior]	tRNA-dihydrouridine synthase 3-like protein	F:tRNA dihydrouridine synthase activity; P:tRNA dihydrouridine synthesis; F:flavin adenine dinucleotide binding; P:oxidation-reduction process
FBgn0033886	tcurvi-same-mixed-beh.fa_rep_c8082	all6-vs-all610006601	0.000692985	0.0226506	gi|332022276|gb|EGI62589.1| Proteasomal ubiquitin receptor ADRM1-like protein [Acromyrmex echinatior]	Proteasomal ubiquitin receptor ADRM1-like protein	C:nucleus; C:cytoplasm
FBgn0040078	tcurvi-same-mixed-beh.fa_rep_c4962	all6-vs-all610006603	3.74678e-05	0.00181625	gi|322800156|gb|EFZ21241.1| hypothetical protein SINV_01535 [Solenopsis invicta]	hypothetical protein SINV_01535	F:ATP binding; F:ATP-dependent 5'-3' DNA helicase activity; P:DNA duplex unwinding
FBgn0011660	tcurvi-same-mixed-beh.fa_rep_c18381	all6-vs-all610006866	7.11541e-05	0.00333142	gi|322787067|gb|EFZ13291.1| hypothetical protein SINV_14462 [Solenopsis invicta]	hypothetical protein SINV_14462	F:ATP binding; F:structural constituent of ribosome; F:5S rRNA binding; P:mismatch repair; C:ribosome; F:mismatched DNA binding; P:translation
FBgn0035187	tcurvi-same-mixed-beh.fa_rep_c19287	all6-vs-all610006875	5.70181e-06	0.000336731	gi|307208281|gb|EFN85713.1| Tryptophan 5-hydroxylase 1 [Harpegnathos saltator]	Tryptophan 5-hydroxylase 1	P:serotonin biosynthetic process; P:aromatic amino acid family metabolic process; F:iron ion binding; P:oxidation-reduction process; F:amino acid binding; F:tryptophan 5-monooxygenase activity
FBgn0033277	tcurvi-same-mixed-beh.fa_rep_c15309	all6-vs-all610007050	2.8862e-05	0.00144227	gi|307172194|gb|EFN63719.1| Suppressor of tumorigenicity protein 14 [Camponotus floridanus]	Suppressor of tumorigenicity protein 14	F:peptidase activity
FBgn0022023	tcurvi-same-mixed-beh.fa_c4267	all6-vs-all610007233	2.56738e-08	2.5659e-06	gi|607358425|gb|EZA52832.1| DNA repair and recombination protein RAD54B, partial [Cerapachys biroi]	DNA repair and recombination protein RAD54B, partial	F:DNA binding; F:ATP binding
FBgn0033313	tcurvi-same-mixed-beh.fa_c512	all6-vs-all610007429	3.92038e-07	2.86961e-05	gi|350427767|ref|XP_003494874.1| PREDICTED: latrophilin Cirl-like isoform 1 [Bombus impatiens]	PREDICTED: latrophilin Cirl-like isoform 1	F:G-protein coupled receptor activity; P:neuropeptide signaling pathway; C:integral component of membrane; F:carbohydrate binding
FBgn0038479	tcurvi-same-mixed-beh.fa_rep_c6271	all6-vs-all610007546	0.00175313	0.049787	gi|332028316|gb|EGI68363.1| Chymotrypsin-2 [Acromyrmex echinatior]	Chymotrypsin-2	F:peptidase activity
FBgn0000477	tcurvi-same-mixed-beh.fa_rep_c5608	all6-vs-all610007547	8.84475e-16	2.18887e-13	gi|607355449|gb|EZA50029.1| Plancitoxin-1 [Cerapachys biroi]	Plancitoxin-1	P:DNA catabolic process, endonucleolytic; F:deoxyribonuclease II activity
FBgn0265102	tcurvi-same-mixed-beh.fa_rep_c16080	all6-vs-all610007564	0.000668961	0.0222859	gi|607355248|gb|EZA49835.1| Intraflagellar transport protein-like protein [Cerapachys biroi]	Intraflagellar transport protein-like protein	C:motile cilium
FBgn0035290	tcurvi-same-mixed-beh.fa_rep_c1559	all6-vs-all610007578	3.19606e-14	7.2217e-12	gi|332025816|gb|EGI65973.1| X-linked retinitis pigmentosa GTPase regulator [Acromyrmex echinatior]	X-linked retinitis pigmentosa GTPase regulator	C:integral component of membrane; P:cell adhesion
FBgn0043470	tcurvi-same-mixed-beh.fa_rep_c13763	all6-vs-all610007663	0.000213189	0.00886355	gi|332028313|gb|EGI68360.1| Chymotrypsin-1 [Acromyrmex echinatior]	Chymotrypsin-1	F:hydrolase activity
FBgn0030508	tcurvi-same-mixed-beh.fa_rep_c1403	all6-vs-all610007881	0.00047312	0.0167266	gi|332024944|gb|EGI65131.1| hypothetical protein G5I_06309 [Acromyrmex echinatior]	hypothetical protein G5I_06309	0
#N/A	tcurvi-same-mixed-beh.fa_rep_c8607	all6-vs-all610008006	3.14865e-10	3.71898e-08	gi|576938482|dbj|BAO48212.1| Kazal-type proteinase inhibitor [Camponotus japonicus]	Kazal-type proteinase inhibitor	0
FBgn0030608	tcurvi-same-mixed-beh.fa_rep_c8120	all6-vs-all610008024	2.53985e-22	9.42829e-20	gi|332020610|gb|EGI61018.1| Lipid storage droplets surface-binding protein 2 [Acromyrmex echinatior]	Lipid storage droplets surface-binding protein 2	0
#N/A	tcurvi-same-mixed-beh.fa_rep_c6741	all6-vs-all610008154	0.000402223	0.0146178	gi|332020837|gb|EGI61235.1| Breast cancer type 1 susceptibility protein-like protein [Acromyrmex echinatior]	Breast cancer type 1 susceptibility protein-like protein	F:binding

## Sheet: tlongi
flybaseID	contigID	clusterID	p	signFDR	Blast	annotation	GO
FBgn0032721	Sample_412_C10_hfbr_Tcurvi_PF_(paired)_contig_14122	all6-vs-all610000170	2.97953e-05	0.00387116	gi|607364554|gb|EZA58766.1| Leukotriene A-4 hydrolase [Cerapachys biroi]	Leukotriene A-4 hydrolase	F:hydrolase activity
FBgn0259212	tcurvi-same-mixed-beh.fa_rep_c4637	all6-vs-all610000231	0.000102969	0.0130519	gi|307176323|gb|EFN65942.1| Afadin [Camponotus floridanus]	Afadin	0
FBgn0014340	tcurvi-same-mixed-beh.fa_rep_c4033	all6-vs-all610000321	1.67654e-09	4.84056e-07	gi|332023970|gb|EGI64188.1| hypothetical protein G5I_07348 [Acromyrmex echinatior]	hypothetical protein G5I_07348	C:nucleus; F:histone acetyltransferase activity; P:regulation of transcription, DNA-templated; P:histone acetylation
FBgn0027948	tcurvi-same-mixed-beh.fa_rep_c15779	all6-vs-all610000350	0.000110451	0.013667	gi|332025498|gb|EGI65661.1| Cytoskeleton-associated protein 5 [Acromyrmex echinatior]	Cytoskeleton-associated protein 5	0
FBgn0037565	tcurvi-same-mixed-beh.fa_rep_c7846	all6-vs-all610000411	3.00715e-06	0.000504134	gi|322786591|gb|EFZ12986.1| hypothetical protein SINV_04324 [Solenopsis invicta]	hypothetical protein SINV_04324	P:transmembrane transport; F:transmembrane transporter activity; C:integral component of membrane
FBgn0000108	tcurvi-same-mixed-beh.fa_rep_c2842	all6-vs-all610000505	8.98429e-06	0.00133404	gi|350408136|ref|XP_003488316.1| PREDICTED: beta-amyloid-like protein-like [Bombus impatiens]	PREDICTED: beta-amyloid-like protein-like	F:transition metal ion binding; C:integral component of membrane; F:heparin binding
FBgn0051352	tcurvi-same-mixed-beh.fa_rep_c12962	all6-vs-all610000559	2.11714e-05	0.00297372	gi|332023742|gb|EGI63966.1| Actin-binding LIM protein 1 [Acromyrmex echinatior]	Actin-binding LIM protein 1	F:zinc ion binding; F:actin binding; P:cytoskeleton organization
FBgn0003268	tcurvi-same-mixed-beh.fa_rep_c26143	all6-vs-all610000664	7.72223e-15	4.45916e-12	gi|322778729|gb|EFZ09145.1| hypothetical protein SINV_01483 [Solenopsis invicta]	hypothetical protein SINV_01483	0
FBgn0243514	Sample_413_E1_hfdr_Tcurvi_PF_(paired)_contig_6068	all6-vs-all610001026	1.77385e-06	0.00032924	gi|322778999|gb|EFZ09403.1| hypothetical protein SINV_02780 [Solenopsis invicta]	hypothetical protein SINV_02780	0
FBgn0036366	tcurvi-same-mixed-beh.fa_rep_c7446	all6-vs-all610001263	2.70543e-06	0.00046867	gi|332022728|gb|EGI63004.1| Zinc finger protein 91 [Acromyrmex echinatior]	Zinc finger protein 91	F:nucleic acid binding; F:metal ion binding
FBgn0263782	tcurvi-same-mixed-beh.fa_rep_c13729	all6-vs-all610001298	0.000318479	0.0376167	gi|332017838|gb|EGI58498.1| 3-hydroxy-3-methylglutaryl-coenzyme A reductase [Acromyrmex echinatior]	3-hydroxy-3-methylglutaryl-coenzyme A reductase	C:endoplasmic reticulum membrane; F:NADP binding; C:integral component of membrane; P:coenzyme A metabolic process; P:oxidation-reduction process; P:isoprenoid biosynthetic process; F:hydroxymethylglutaryl-CoA reductase (NADPH) activity
FBgn0015277	Sample_413_E1_hfdr_Tcurvi_PF_(paired)_contig_328	all6-vs-all610001307	8.97639e-22	7.77505e-19	gi|307166565|gb|EFN60628.1| hypothetical protein EAG_05356 [Camponotus floridanus]	hypothetical protein EAG_05356	F:DNA binding
FBgn0261625	tcurvi-same-mixed-beh.fa_rep_c11952	all6-vs-all610001517	3.42472e-39	5.93276e-36	gi|307191532|gb|EFN75035.1| Glutaminase kidney isoform, mitochondrial [Camponotus floridanus]	Glutaminase kidney isoform, mitochondrial	F:glutaminase activity; P:glutamine metabolic process
FBgn0263993	tcurvi-same-mixed-beh.fa_rep_c7469	all6-vs-all610001524	9.33726e-15	4.85257e-12	gi|322797458|gb|EFZ19529.1| hypothetical protein SINV_05269 [Solenopsis invicta]	hypothetical protein SINV_05269	0
FBgn0030672	tcurvi-same-mixed-beh.fa_rep_c8786	all6-vs-all610002013	8.74301e-07	0.000174759	gi|322802442|gb|EFZ22792.1| hypothetical protein SINV_08137 [Solenopsis invicta]	hypothetical protein SINV_08137	F:ATPase activity; F:ATP binding; P:obsolete ATP catabolic process
FBgn0038135	tcurvi-same-mixed-beh.fa_c1158	all6-vs-all610002014	3.22349e-07	6.98021e-05	gi|332030934|gb|EGI70560.1| Glutamyl aminopeptidase [Acromyrmex echinatior]	Glutamyl aminopeptidase	F:zinc ion binding; P:proteolysis; F:aminopeptidase activity; F:metallopeptidase activity
FBgn0037445	tcurvi-same-mixed-beh.fa_c638	all6-vs-all610002073	4.75477e-26	4.94211e-23	gi|332027618|gb|EGI67688.1| DNA-binding protein RFX7 [Acromyrmex echinatior]	DNA-binding protein RFX7	F:DNA binding; P:regulation of transcription, DNA-templated
FBgn0035229	tcurvi-same-mixed-beh.fa_rep_c14542	all6-vs-all610002169	5.7588e-30	7.48212e-27	gi|307200373|gb|EFN80616.1| RAB6IP1-like protein [Harpegnathos saltator]	RAB6IP1-like protein	0
FBgn0027356	tcurvi-same-mixed-beh.fa_rep_c9235	all6-vs-all610002341	9.15931e-12	3.66161e-09	gi|572299478|ref|XP_006615869.1| PREDICTED: amphiphysin-like isoform X4 [Apis dorsata]	PREDICTED: amphiphysin-like isoform X4	C:cytoplasm
FBgn0031117	tcurvi-same-mixed-beh.fa_rep_c6918	all6-vs-all610002384	1.53005e-06	0.000294505	gi|332019825|gb|EGI60286.1| hypothetical protein G5I_11468 [Acromyrmex echinatior]	hypothetical protein G5I_11468	F:metal ion binding
FBgn0020653	tcurvi-same-mixed-beh.fa_rep_c2928	all6-vs-all610002433	2.4489e-05	0.0033492	gi|332030506|gb|EGI70194.1| Thioredoxin reductase 1, mitochondrial [Acromyrmex echinatior]	Thioredoxin reductase 1, mitochondrial	F:NADP binding; F:flavin adenine dinucleotide binding; F:thioredoxin-disulfide reductase activity; P:cell redox homeostasis; P:oxidation-reduction process
FBgn0032132	tcurvi-same-mixed-beh.fa_rep_c4440	all6-vs-all610002436	2.57913e-07	5.82771e-05	gi|332018469|gb|EGI59059.1| Esterase FE4 [Acromyrmex echinatior]	Esterase FE4	0
FBgn0010280	tcurvi-same-mixed-beh.fa_rep_c1686	all6-vs-all610002439	3.87232e-17	2.51556e-14	gi|332026456|gb|EGI66584.1| Transcription initiation factor TFIID subunit 4 [Acromyrmex echinatior]	Transcription initiation factor TFIID subunit 4	F:translation initiation factor activity; F:transcription factor activity, sequence-specific DNA binding; C:transcription factor TFIID complex; F:protein heterodimerization activity; P:regulation of transcription, DNA-templated; P:DNA-templated transcription, initiation; P:translational initiation
FBgn0035956	tcurvi-same-mixed-beh.fa_rep_c12175	all6-vs-all610002541	1.19231e-14	5.63312e-12	gi|332028329|gb|EGI68376.1| T-box protein 2 [Acromyrmex echinatior]	T-box protein 2	F:DNA binding; C:nucleus; F:transcription factor activity, sequence-specific DNA binding; P:transcription, DNA-templated; P:regulation of transcription, DNA-templated
FBgn0036896	tcurvi-same-mixed-beh.fa_rep_c23101	all6-vs-all610002695	1.36222e-42	7.07948e-39	gi|332019281|gb|EGI59790.1| Mitogen-activated protein kinase kinase kinase 12 [Acromyrmex echinatior]	Mitogen-activated protein kinase kinase kinase 12	F:ATP binding; F:protein serine/threonine kinase activity; P:protein phosphorylation
FBgn0034734	tcurvi-same-mixed-beh.fa_s38662	all6-vs-all610002927	5.38589e-11	1.99932e-08	gi|332021632|gb|EGI61991.1| Small subunit processome component 20-like protein [Acromyrmex echinatior]	Small subunit processome component 20-like protein	0
FBgn0046704	tcurvi-same-mixed-beh.fa_rep_c9634	all6-vs-all610003102	1.64558e-08	4.27605e-06	gi|307183173|gb|EFN70082.1| Nucleoprotein TPR [Camponotus floridanus]	Nucleoprotein TPR	P:protein import into nucleus; C:viral nucleocapsid; C:nuclear pore
FBgn0260933	tcurvi-same-mixed-beh.fa_rep_c13833	all6-vs-all610003774	1.77622e-40	4.61552e-37	gi|332029699|gb|EGI69578.1| Intraflagellar transport protein 140-like protein [Acromyrmex echinatior]	Intraflagellar transport protein 140-like protein	C:motile cilium
FBgn0023527	tcurvi-same-mixed-beh.fa_rep_c13789	all6-vs-all610004253	8.73602e-10	2.83757e-07	gi|332022845|gb|EGI63118.1| U3 small nucleolar RNA-associated protein 15-like protein [Acromyrmex echinatior]	U3 small nucleolar RNA-associated protein 15-like protein	P:rRNA processing; C:nucleolus
FBgn0005775	tcurvi-same-mixed-beh.fa_rep_c3024	all6-vs-all610004553	0.000344803	0.0398209	gi|322802768|gb|EFZ22980.1| hypothetical protein SINV_06819 [Solenopsis invicta]	hypothetical protein SINV_06819	0
FBgn0005198	tcurvi-same-mixed-beh.fa_rep_c18523	all6-vs-all610004600	3.80016e-06	0.000598468	gi|332023061|gb|EGI63326.1| Tuberin [Acromyrmex echinatior]	Tuberin	P:regulation of small GTPase mediated signal transduction; F:GTPase activator activity; C:TSC1-TSC2 complex; P:negative regulation of TOR signaling; P:positive regulation of GTPase activity
FBgn0015589	tcurvi-same-mixed-beh.fa_rep_c8744	all6-vs-all610004632	2.38196e-06	0.000426863	gi|332030691|gb|EGI70368.1| Adenomatous polyposis coli protein [Acromyrmex echinatior]	Adenomatous polyposis coli protein	P:Wnt signaling pathway; P:negative regulation of Wnt signaling pathway; F:beta-catenin binding
FBgn0036381	tcurvi-same-mixed-beh.fa_rep_c6368	all6-vs-all610004642	3.05643e-08	7.56394e-06	gi|322778710|gb|EFZ09126.1| hypothetical protein SINV_00178 [Solenopsis invicta]	hypothetical protein SINV_00178	F:pyridoxal phosphate binding; F:transaminase activity; P:metabolic process
FBgn0015399	tcurvi-same-mixed-beh.fa_rep_c6167	all6-vs-all610005059	5.61233e-06	0.000857862	gi|332024969|gb|EGI65156.1| Immunoglobulin superfamily member 10 [Acromyrmex echinatior]	Immunoglobulin superfamily member 10	0
FBgn0024754	tcurvi-same-mixed-beh.fa_rep_c4369	all6-vs-all610005308	4.88834e-08	1.15476e-05	gi|607359898|gb|EZA54251.1| Flotillin-1 [Cerapachys biroi]	Flotillin-1	0
FBgn0086655	tcurvi-same-mixed-beh.fa_rep_c3818	all6-vs-all610005362	1.19416e-12	5.17169e-10	gi|332027430|gb|EGI67513.1| Zinc finger protein jing-like protein [Acromyrmex echinatior]	Zinc finger protein jing-like protein	F:nucleic acid binding; F:metal ion binding
FBgn0015316	tcurvi-same-mixed-beh.fa_rep_c19833	all6-vs-all610005432	4.49317e-07	9.34041e-05	gi|607361944|gb|EZA56205.1| Trypsin-1 [Cerapachys biroi]	Trypsin-1	P:proteolysis; F:serine-type endopeptidase activity
FBgn0011660	tcurvi-same-mixed-beh.fa_rep_c18381	all6-vs-all610006866	1.69404e-05	0.00244553	gi|322787067|gb|EFZ13291.1| hypothetical protein SINV_14462 [Solenopsis invicta]	hypothetical protein SINV_14462	F:ATP binding; F:structural constituent of ribosome; F:5S rRNA binding; P:mismatch repair; C:ribosome; F:mismatched DNA binding; P:translation
#N/A	tcurvi-same-mixed-beh.fa_rep_c8607	all6-vs-all610008006	3.14951e-10	1.0912e-07	gi|576938482|dbj|BAO48212.1| Kazal-type proteinase inhibitor [Camponotus japonicus]	Kazal-type proteinase inhibitor	0

## Sheet: tcurvi
flybaseID	contigID	clusterID	p	signFDR	Blast	annotation	GO
FBgn0250907	tcurvi-same-mixed-beh.fa_rep_c7488	all6-vs-all610000147	0.000264896	0.0211795	gi|322798669|gb|EFZ20273.1| hypothetical protein SINV_16002 [Solenopsis invicta]	hypothetical protein SINV_16002	F:chitinase activity; P:carbohydrate metabolic process; F:chitin binding; P:chitin catabolic process; C:extracellular region
FBgn0036663	tcurvi-same-mixed-beh.fa_rep_c8321	all6-vs-all610000487	1.9231e-08	3.44634e-06	gi|322792674|gb|EFZ16548.1| hypothetical protein SINV_12348 [Solenopsis invicta]	hypothetical protein SINV_12348	P:glutamate biosynthetic process; F:FMN binding; F:iron ion binding; F:glutamate synthase (NADH) activity; F:flavin adenine dinucleotide binding; P:oxidation-reduction process; F:iron-sulfur cluster binding
#N/A	Sample_411_C7_hfbr_Tcurvi_PF_(paired)_contig_2765	all6-vs-all610000596	0.00012535	0.0108574	gi|332029741|gb|EGI69610.1| hypothetical protein G5I_01515 [Acromyrmex echinatior]	hypothetical protein G5I_01515	F:protein dimerization activity
FBgn0044452	tcurvi-same-mixed-beh.fa_rep_c2794	all6-vs-all610000605	9.93663e-05	0.00890356	gi|332027647|gb|EGI67715.1| Autophagy-related protein 2-like protein B [Acromyrmex echinatior]	Autophagy-related protein 2-like protein B	P:autophagy
FBgn0052311	tcurvi-same-mixed-beh.fa_rep_c15112	all6-vs-all610000627	2.17829e-12	5.66028e-10	gi|332016543|gb|EGI57424.1| SEC14 domain and spectrin repeat-containing protein 1 [Acromyrmex echinatior]	SEC14 domain and spectrin repeat-containing protein 1	0
FBgn0037363	tcurvi-same-mixed-beh.fa_rep_c15215	all6-vs-all610000642	2.72778e-36	7.08813e-33	gi|307179768|gb|EFN67958.1| RB1-inducible coiled-coil protein 1 [Camponotus floridanus]	RB1-inducible coiled-coil protein 1	0
FBgn0038577	tcurvi-same-mixed-beh.fa_rep_c2192	all6-vs-all610000657	4.91865e-06	0.000543877	gi|332018906|gb|EGI59452.1| hypothetical protein G5I_12358 [Acromyrmex echinatior]	hypothetical protein G5I_12358	C:proteasome complex
#N/A	tcurvi-same-mixed-beh.fa_rep_c40679	all6-vs-all610000716	8.69425e-16	4.5184e-13	gi|322786168|gb|EFZ12773.1| hypothetical protein SINV_02726 [Solenopsis invicta]	hypothetical protein SINV_02726	F:ATP binding; C:membrane; F:protein serine/threonine kinase activity; P:protein phosphorylation
FBgn0035060	tcurvi-same-mixed-beh.fa_rep_c5231	all6-vs-all610000763	6.58352e-09	1.22195e-06	gi|607358496|gb|EZA52898.1| Epidermal growth factor receptor substrate 15-like protein [Cerapachys biroi]	Epidermal growth factor receptor substrate 15-like protein	F:calcium ion binding
FBgn0022764	tcurvi-same-mixed-beh.fa_rep_c46661	all6-vs-all610000859	0.000329422	0.0251766	gi|332022486|gb|EGI62793.1| Paired amphipathic helix protein Sin3a [Acromyrmex echinatior]	Paired amphipathic helix protein Sin3a	C:nucleus; P:regulation of transcription, DNA-templated
FBgn0038206	tcurvi-same-mixed-beh.fa_rep_c1251	all6-vs-all610000865	5.18096e-15	2.24379e-12	gi|607356846|gb|EZA51338.1| Twinfilin [Cerapachys biroi]	Twinfilin	F:actin binding; P:negative regulation of actin filament polymerization; C:intracellular
FBgn0039450	tcurvi-same-mixed-beh.fa_rep_c2242	all6-vs-all610000869	2.124e-05	0.00216439	gi|607365268|gb|EZA59466.1| Phosphofurin acidic cluster sorting protein [Cerapachys biroi]	Phosphofurin acidic cluster sorting protein	0
FBgn0266719	tcurvi-same-mixed-beh.fa_rep_c6329	all6-vs-all610000870	0.000517964	0.0363765	gi|607360805|gb|EZA55124.1| Unc-13-like protein D [Cerapachys biroi]	Unc-13-like protein D	0
FBgn0028699	tcurvi-same-mixed-beh.fa_rep_c15233	all6-vs-all610000878	0.000536166	0.0371527	gi|380012403|ref|XP_003690273.1| PREDICTED: ammonium transporter Rh type B-like [Apis florea]	PREDICTED: ammonium transporter Rh type B-like	F:ammonium transmembrane transporter activity; P:ammonium transmembrane transport; C:membrane
FBgn0023076	tcurvi-same-mixed-beh.fa_rep_c27823	all6-vs-all610000896	7.60052e-07	9.69269e-05	gi|444245669|gb|AGD94516.1| clock, partial [Solenopsis invicta]	clock, partial	C:nucleus; C:transcription factor complex; F:DNA binding; F:transcription factor activity, sequence-specific DNA binding; C:cytoplasm; P:transcription, DNA-templated; P:signal transduction; P:regulation of transcription, DNA-templated; F:protein dimerization activity; F:signal transducer activity
FBgn0025726	tcurvi-same-mixed-beh.fa_rep_c4371	all6-vs-all610000949	3.34114e-07	4.56945e-05	gi|322797003|gb|EFZ19317.1| hypothetical protein SINV_02136 [Solenopsis invicta]	hypothetical protein SINV_02136	F:metal ion binding; F:diacylglycerol binding; P:synaptic transmission; P:intracellular signal transduction
#N/A	tcurvi-same-mixed-beh.fa_rep_c22046	all6-vs-all610001183	1.97111e-06	0.000231215	gi|322801504|gb|EFZ22165.1| hypothetical protein SINV_12318 [Solenopsis invicta]	hypothetical protein SINV_12318	F:ATP binding; P:mismatch repair; F:mismatched DNA binding
FBgn0085447	tcurvi-same-mixed-beh.fa_rep_c17570	all6-vs-all610001199	1.76185e-32	2.28909e-29	gi|332021032|gb|EGI61421.1| Protein still life, isoforms C/SIF type 2 [Acromyrmex echinatior]	Protein still life, isoforms C/SIF type 2	F:receptor signaling protein activity; F:Rho guanyl-nucleotide exchange factor activity; P:positive regulation of GTPase activity; P:intracellular signal transduction
FBgn0024957	tcurvi-same-mixed-beh.fa_rep_c6983	all6-vs-all610001279	5.9058e-08	9.90079e-06	gi|307173760|gb|EFN64547.1| Cytoplasmic aconitate hydratase [Camponotus floridanus]	Cytoplasmic aconitate hydratase	P:metabolic process
FBgn0039045	tcurvi-same-mixed-beh.fa_rep_c6337	all6-vs-all610001297	8.24925e-19	5.35892e-16	gi|307175251|gb|EFN65297.1| Cystinosin-like protein [Camponotus floridanus]	Cystinosin-like protein	0
FBgn0044324	tcurvi-same-mixed-beh.fa_rep_c1297	all6-vs-all610001301	0.000269369	0.0212108	gi|332017886|gb|EGI58546.1| Chromodomain Y-like protein 2 [Acromyrmex echinatior]	Chromodomain Y-like protein 2	C:nucleus
FBgn0038516	tcurvi-same-mixed-beh.fa_rep_c15448	all6-vs-all610001310	0.000381856	0.0283501	gi|322795622|gb|EFZ18301.1| hypothetical protein SINV_01869 [Solenopsis invicta]	hypothetical protein SINV_01869	F:pyrroline-5-carboxylate reductase activity; P:oxidation-reduction process; P:dephosphorylation; F:acid phosphatase activity; P:L-proline biosynthetic process
FBgn0283499	tcurvi-same-mixed-beh.fa_rep_c15893	all6-vs-all610001342	0.00063304	0.0432883	gi|519666758|tpg|DAA64515.1| TPA_inf: venus kinase receptor [Pogonomyrmex barbatus]	TPA_inf: venus kinase receptor	F:ATP binding; P:peptidyl-tyrosine phosphorylation; F:protein tyrosine kinase activity; C:integral component of membrane
FBgn0033924	tcurvi-same-mixed-beh.fa_rep_c24642	all6-vs-all610001392	8.32717e-16	4.5184e-13	gi|322794007|gb|EFZ17245.1| hypothetical protein SINV_09516 [Solenopsis invicta]	hypothetical protein SINV_09516	F:catalytic activity; P:metabolic process
FBgn0031309	tcurvi-same-mixed-beh.fa_rep_c44980	all6-vs-all610001486	2.97224e-40	1.54467e-36	gi|332019667|gb|EGI60141.1| General transcription factor IIH subunit 3 [Acromyrmex echinatior]	General transcription factor IIH subunit 3	C:core TFIIH complex; P:nucleotide-excision repair; P:regulation of transcription, DNA-templated
FBgn0031492	tcurvi-same-mixed-beh.fa_rep_c15567	all6-vs-all610001487	1.55999e-11	3.5249e-09	gi|607367043|gb|EZA61199.1| Pre-mRNA-processing factor 40-like protein A [Cerapachys biroi]	Pre-mRNA-processing factor 40-like protein A	F:catalytic activity; P:RNA modification; F:4 iron, 4 sulfur cluster binding
FBgn0030512	tcurvi-same-mixed-beh.fa_rep_c11794	all6-vs-all610001504	7.09978e-27	7.37951e-24	gi|322783670|gb|EFZ11008.1| hypothetical protein SINV_08350 [Solenopsis invicta]	hypothetical protein SINV_08350	F:hydrolase activity, acting on carbon-nitrogen (but not peptide) bonds; F:NAD+ synthase (glutamine-hydrolyzing) activity; F:ATP binding; P:NAD biosynthetic process
FBgn0051076	tcurvi-same-mixed-beh.fa_rep_c44443	all6-vs-all610001647	4.66098e-14	1.73022e-11	gi|322795322|gb|EFZ18127.1| hypothetical protein SINV_11879 [Solenopsis invicta]	hypothetical protein SINV_11879	C:nucleus; P:DNA repair
FBgn0261617	tcurvi-same-mixed-beh.fa_rep_c4743	all6-vs-all610001656	0.000212416	0.0175226	gi|307172990|gb|EFN64132.1| CREB-binding protein [Camponotus floridanus]	CREB-binding protein	C:nucleus; F:histone acetyltransferase activity; F:zinc ion binding; F:transcription coactivator activity; P:regulation of transcription, DNA-templated; P:histone acetylation
#N/A	tcurvi-same-mixed-beh.fa_rep_c19112	all6-vs-all610001784	4.64842e-19	3.45112e-16	gi|307186408|gb|EFN72042.1| hypothetical protein EAG_13994 [Camponotus floridanus]	hypothetical protein EAG_13994	0
FBgn0025109	tcurvi-same-mixed-beh.fa_rep_c26100	all6-vs-all610001832	1.75735e-13	5.70808e-11	gi|307185951|gb|EFN71753.1| Abhydrolase domain-containing protein 13 [Camponotus floridanus]	Abhydrolase domain-containing protein 13	P:metabolic process; F:hydrolase activity
FBgn0032901	tcurvi-same-mixed-beh.fa_rep_c1513	all6-vs-all610002075	1.5555e-07	2.44967e-05	gi|332018338|gb|EGI58943.1| TBC1 domain family member 24 [Acromyrmex echinatior]	TBC1 domain family member 24	F:GTPase activator activity; P:positive regulation of GTPase activity
#N/A	tcurvi-same-mixed-beh.fa_c45068	all6-vs-all610002206	4.071e-05	0.00384672	gi|322799194|gb|EFZ20624.1| hypothetical protein SINV_11906 [Solenopsis invicta]	hypothetical protein SINV_11906	0
#N/A	tcurvi-same-mixed-beh.fa_c10825	all6-vs-all610002279	0.000515781	0.0363765	gi|322799119|gb|EFZ20566.1| hypothetical protein SINV_00071 [Solenopsis invicta]	hypothetical protein SINV_00071	P:regulation of apoptotic process; F:ADP binding
FBgn0086679	tcurvi-same-mixed-beh.fa_rep_c18872	all6-vs-all610002322	7.11553e-33	1.23265e-29	gi|307179430|gb|EFN67754.1| Hermansky-Pudlak syndrome 5 protein-like protein [Camponotus floridanus]	Hermansky-Pudlak syndrome 5 protein-like protein	0
FBgn0032295	tcurvi-same-mixed-beh.fa_rep_c9225	all6-vs-all610002404	3.80785e-15	1.79904e-12	gi|332024010|gb|EGI64228.1| Zinc finger protein 778 [Acromyrmex echinatior]	Zinc finger protein 778	F:nucleic acid binding; C:nucleus; F:zinc ion binding
FBgn0036305	tcurvi-same-mixed-beh.fa_rep_c3687	all6-vs-all610002630	3.27829e-06	0.000370376	gi|340715358|ref|XP_003396182.1| PREDICTED: hypothetical protein LOC100647097 [Bombus terrestris]	PREDICTED: hypothetical protein LOC100647097	0
FBgn0003391	tcurvi-same-mixed-beh.fa_rep_c3917	all6-vs-all610002854	1.21725e-07	1.97688e-05	gi|332024905|gb|EGI65093.1| DE-cadherin [Acromyrmex echinatior]	DE-cadherin	F:calcium ion binding; C:integral component of membrane; P:homophilic cell adhesion via plasma membrane adhesion molecules; C:plasma membrane
FBgn0035293	tcurvi-same-mixed-beh.fa_rep_c9576	all6-vs-all610002983	1.24691e-05	0.00135004	gi|332018423|gb|EGI59017.1| Sodium-coupled monocarboxylate transporter 1 [Acromyrmex echinatior]	Sodium-coupled monocarboxylate transporter 1	P:transmembrane transport; C:integral component of membrane; F:transporter activity
FBgn0024273	Sample_413_E1_hfdr_Tcurvi_PF_(paired)_contig_8761	all6-vs-all610003216	2.00205e-06	0.000231215	gi|307208674|gb|EFN85964.1| Wiskott-Aldrich syndrome protein [Harpegnathos saltator]	Wiskott-Aldrich syndrome protein	F:actin binding; P:actin filament organization
FBgn0264815	tcurvi-same-mixed-beh.fa_c16138	all6-vs-all610003224	8.89683e-14	3.08246e-11	gi|332023237|gb|EGI63493.1| High affinity cAMP-specific 3',5'-cyclic phosphodiesterase 7A [Acromyrmex echinatior]	High affinity cAMP-specific 3',5'-cyclic phosphodiesterase 7A	F:metal ion binding; P:signal transduction; P:metabolic process; F:3',5'-cyclic-nucleotide phosphodiesterase activity
FBgn0267792	tcurvi-same-mixed-beh.fa_c45050	all6-vs-all610003227	0.000106891	0.00941549	gi|322778870|gb|EFZ09286.1| hypothetical protein SINV_11625 [Solenopsis invicta]	hypothetical protein SINV_11625	F:metal ion binding
FBgn0015268	tcurvi-same-mixed-beh.fa_rep_c1450	all6-vs-all610003335	2.41961e-07	3.49297e-05	gi|332022835|gb|EGI63108.1| Nucleosome assembly protein 1-like 4 [Acromyrmex echinatior]	Nucleosome assembly protein 1-like 4	C:nucleus; P:nucleosome assembly
FBgn0029896	tcurvi-same-mixed-beh.fa_rep_c30481	all6-vs-all610003535	1.93789e-13	5.92426e-11	gi|322785457|gb|EFZ12128.1| hypothetical protein SINV_09686 [Solenopsis invicta]	hypothetical protein SINV_09686	P:transmembrane transport; F:transmembrane transporter activity; C:integral component of membrane
FBgn0260943	tcurvi-same-mixed-beh.fa_rep_c1864	all6-vs-all610003553	8.94886e-05	0.00815917	gi|380014686|ref|XP_003691353.1| PREDICTED: RNA-binding protein Musashi homolog Rbp6-like [Apis florea]	PREDICTED: RNA-binding protein Musashi homolog Rbp6-like	0
FBgn0034304	tcurvi-same-mixed-beh.fa_rep_c17327	all6-vs-all610003739	1.30327e-06	0.000157713	gi|307183191|gb|EFN70100.1| Ankyrin repeat domain-containing protein 13C [Camponotus floridanus]	Ankyrin repeat domain-containing protein 13C	0
FBgn0037976	tcurvi-same-mixed-beh.fa_rep_c12373	all6-vs-all610003814	2.98557e-07	4.19352e-05	gi|332025441|gb|EGI65606.1| Tachykinin [Acromyrmex echinatior]	Tachykinin	0
FBgn0031540	tcurvi-same-mixed-beh.fa_rep_c9903	all6-vs-all610004111	0.000201577	0.0168967	gi|307191980|gb|EFN75370.1| NIK- and IKBKB-binding protein [Harpegnathos saltator]	NIK- and IKBKB-binding protein	0
FBgn0035830	tcurvi-same-mixed-beh.fa_rep_c1696	all6-vs-all610004136	3.96232e-13	1.14401e-10	gi|332031079|gb|EGI70665.1| UBX domain-containing protein 1 [Acromyrmex echinatior]	UBX domain-containing protein 1	P:RNA phosphodiester bond hydrolysis, endonucleolytic; F:RNA binding; F:metal ion binding; F:ribonuclease T2 activity
FBgn0083977	tcurvi-same-mixed-beh.fa_rep_c12098	all6-vs-all610004251	0.000663454	0.0442048	gi|607355919|gb|EZA50467.1| Serine/threonine-protein kinase N2 [Cerapachys biroi]	Serine/threonine-protein kinase N2	F:ATP binding; P:signal transduction; F:protein serine/threonine kinase activity; P:protein phosphorylation
FBgn0265193	tcurvi-same-mixed-beh.fa_rep_c31975	all6-vs-all610004538	0.000381095	0.0283501	gi|607353858|gb|EZA48553.1| Cyclic AMP-dependent transcription factor ATF-2 [Cerapachys biroi]	Cyclic AMP-dependent transcription factor ATF-2	F:transcription factor activity, sequence-specific DNA binding; F:metal ion binding; P:regulation of transcription, DNA-templated; F:sequence-specific DNA binding
FBgn0031662	Sample_413_E1_hfdr_Tcurvi_PF_(paired)_contig_5087	all6-vs-all610004738	2.96922e-10	6.17242e-08	gi|322797501|gb|EFZ19556.1| hypothetical protein SINV_13516 [Solenopsis invicta]	hypothetical protein SINV_13516	0
FBgn0031030	tcurvi-same-mixed-beh.fa_rep_c1991	all6-vs-all610004857	0.000230892	0.0187492	gi|607359664|gb|EZA54017.1| Serine/threonine-protein kinase TAO1 [Cerapachys biroi]	Serine/threonine-protein kinase TAO1	F:ATP binding; F:protein kinase activity; P:protein phosphorylation
FBgn0024230	tcurvi-same-mixed-beh.fa_rep_c21524	all6-vs-all610004983	1.3611e-05	0.0014436	gi|332030058|gb|EGI69883.1| Heparan sulfate 2-O-sulfotransferase 1 [Acromyrmex echinatior]	Heparan sulfate 2-O-sulfotransferase 1	P:metabolic process; C:integral component of membrane; F:sulfotransferase activity
FBgn0030049	tcurvi-same-mixed-beh.fa_rep_c8643	all6-vs-all610005090	2.56557e-05	0.00256409	gi|307168873|gb|EFN61797.1| PAP-associated domain-containing protein 5 [Camponotus floridanus]	PAP-associated domain-containing protein 5	F:nucleotidyltransferase activity; P:metabolic process
FBgn0028993	tcurvi-same-mixed-beh.fa_c5918	all6-vs-all610005204	5.41888e-13	1.48221e-10	gi|665807802|ref|XP_008552196.1| PREDICTED: homeobox protein Nkx-2.4-like [Microplitis demolitor]	PREDICTED: homeobox protein Nkx-2.4-like	0
FBgn0033031	tcurvi-same-mixed-beh.fa_rep_c4622	all6-vs-all610005282	3.44198e-11	7.45332e-09	gi|307206688|gb|EFN84643.1| Transmembrane protein 53 [Harpegnathos saltator]	Transmembrane protein 53	C:integral component of membrane
FBgn0034962	tcurvi-same-mixed-beh.fa_rep_c11145	all6-vs-all610005429	7.64672e-07	9.69269e-05	gi|332026251|gb|EGI66390.1| Inner nuclear membrane protein Man1 [Acromyrmex echinatior]	Inner nuclear membrane protein Man1	F:nucleotide binding; C:integral component of nuclear inner membrane
FBgn0085391	tcurvi-same-mixed-beh.fa_rep_c8391	all6-vs-all610005439	3.77429e-05	0.00364546	gi|571510716|ref|XP_006571795.1| PREDICTED: nucleolysin TIA-1 isoform p40-like isoform X1 [Apis mellifera] >gi|571510720|ref|XP_006571796.1| PREDICTED: nucleolysin TIA-1 isoform p40-like isoform X2 [Apis mellifera] >gi|571510723|ref|XP_006571797.1| PREDICTED: nucleolysin TIA-1 isoform p40-like isoform X3 [Apis mellifera] >gi|571510727|ref|XP_006571798.1| PREDICTED: nucleolysin TIA-1 isoform p40-l…	PREDICTED: nucleolysin TIA-1 isoform p40-like isoform X6	F:nucleotide binding; F:nucleic acid binding
FBgn0000346	tcurvi-same-mixed-beh.fa_c21773	all6-vs-all610006315	9.4395e-10	1.81693e-07	gi|607360775|gb|EZA55096.1| hypothetical protein X777_05351, partial [Cerapachys biroi]	hypothetical protein X777_05351, partial	0
FBgn0034052	Sample_411_C7_hfbr_Tcurvi_PF_(paired)_contig_6257	all6-vs-all610006318	0.000650457	0.0439016	gi|307184874|gb|EFN71152.1| Trypsin-7 [Camponotus floridanus]	Trypsin-7	F:serine-type peptidase activity
FBgn0033886	tcurvi-same-mixed-beh.fa_rep_c8082	all6-vs-all610006601	0.000693003	0.0455891	gi|332022276|gb|EGI62589.1| Proteasomal ubiquitin receptor ADRM1-like protein [Acromyrmex echinatior]	Proteasomal ubiquitin receptor ADRM1-like protein	C:nucleus; C:cytoplasm
FBgn0033277	tcurvi-same-mixed-beh.fa_rep_c15309	all6-vs-all610007050	1.60167e-05	0.00166477	gi|307172194|gb|EFN63719.1| Suppressor of tumorigenicity protein 14 [Camponotus floridanus]	Suppressor of tumorigenicity protein 14	F:peptidase activity
FBgn0022023	tcurvi-same-mixed-beh.fa_c4267	all6-vs-all610007233	3.33284e-12	8.24798e-10	gi|607358425|gb|EZA52832.1| DNA repair and recombination protein RAD54B, partial [Cerapachys biroi]	DNA repair and recombination protein RAD54B, partial	F:DNA binding; F:ATP binding
FBgn0033313	tcurvi-same-mixed-beh.fa_c512	all6-vs-all610007429	3.92187e-07	5.22615e-05	gi|350427767|ref|XP_003494874.1| PREDICTED: latrophilin Cirl-like isoform 1 [Bombus impatiens]	PREDICTED: latrophilin Cirl-like isoform 1	F:G-protein coupled receptor activity; P:neuropeptide signaling pathway; C:integral component of membrane; F:carbohydrate binding
FBgn0000477	tcurvi-same-mixed-beh.fa_rep_c5608	all6-vs-all610007547	5.56784e-10	1.11292e-07	gi|607355449|gb|EZA50029.1| Plancitoxin-1 [Cerapachys biroi]	Plancitoxin-1	P:DNA catabolic process, endonucleolytic; F:deoxyribonuclease II activity
#N/A	tcurvi-same-mixed-beh.fa_rep_c13679	all6-vs-all610007997	0.000410853	0.0300733	gi|322794483|gb|EFZ17536.1| hypothetical protein SINV_00075 [Solenopsis invicta]	hypothetical protein SINV_00075	C:nucleus; F:zinc ion binding
FBgn0030608	tcurvi-same-mixed-beh.fa_rep_c8120	all6-vs-all610008024	5.70269e-22	4.93948e-19	gi|332020610|gb|EGI61018.1| Lipid storage droplets surface-binding protein 2 [Acromyrmex echinatior]	Lipid storage droplets surface-binding protein 2	0

## Sheet: tambi
flybaseID	contigID	clusterID	p	signFDR	Blast	annotation	GO
FBgn0250907	tcurvi-same-mixed-beh.fa_rep_c7488	all6-vs-all610000147	7.25089e-22	4.18699e-19	gi|322798669|gb|EFZ20273.1| hypothetical protein SINV_16002 [Solenopsis invicta]	hypothetical protein SINV_16002	F:chitinase activity; P:carbohydrate metabolic process; F:chitin binding; P:chitin catabolic process; C:extracellular region
FBgn0259214	tcurvi-same-mixed-beh.fa_rep_c1383	all6-vs-all610000185	4.49247e-61	2.33474e-57	gi|572258175|ref|XP_006607474.1| PREDICTED: plasma membrane calcium-transporting ATPase 3-like isoform X1 [Apis dorsata] >gi|572258177|ref|XP_006607475.1| PREDICTED: plasma membrane calcium-transporting ATPase 3-like isoform X2 [Apis dorsata] >gi|572258179|ref|XP_006607476.1| PREDICTED: plasma membrane calcium-transporting ATPase 3-like isoform X3 [Apis dorsata] >gi|572258181|ref|XP_006607477.1| …	PREDICTED: plasma membrane calcium-transporting ATPase 3-like isoform X1	F:ATP binding; F:metal ion binding; P:metabolic process; C:integral component of membrane; P:calcium ion transmembrane transport; F:calcium-transporting ATPase activity
FBgn0040752	tcurvi-same-mixed-beh.fa_rep_c7587	all6-vs-all610000319	1.44015e-08	2.99379e-06	gi|332027429|gb|EGI67512.1| SH3 and multiple ankyrin repeat domains protein 3 [Acromyrmex echinatior]	SH3 and multiple ankyrin repeat domains protein 3	0
FBgn0005390	tcurvi-same-mixed-beh.fa_rep_c8953	all6-vs-all610000379	2.44131e-10	6.04165e-08	gi|332023177|gb|EGI63433.1| hypothetical protein G5I_08161 [Acromyrmex echinatior]	hypothetical protein G5I_08161	0
FBgn0027091	tcurvi-same-mixed-beh.fa_rep_c4940	all6-vs-all610000383	1.45031e-13	4.71079e-11	gi|607367070|gb|EZA61226.1| Cysteinyl-tRNA synthetase, cytoplasmic [Cerapachys biroi]	Cysteinyl-tRNA synthetase, cytoplasmic	F:ATP binding; F:cysteine-tRNA ligase activity; P:cysteinyl-tRNA aminoacylation
FBgn0039354	tcurvi-same-mixed-beh.fa_rep_c21099	all6-vs-all610000445	1.66331e-07	2.8814e-05	gi|332018334|gb|EGI58939.1| Relaxin receptor 1 [Acromyrmex echinatior]	Relaxin receptor 1	P:G-protein coupled receptor signaling pathway; C:integral component of membrane; F:protein-hormone receptor activity
FBgn0036862	tcurvi-same-mixed-beh.fa_rep_c3007	all6-vs-all610000659	5.37836e-07	8.22098e-05	gi|322799522|gb|EFZ20830.1| hypothetical protein SINV_10379 [Solenopsis invicta]	hypothetical protein SINV_10379	0
#N/A	tcurvi-same-mixed-beh.fa_rep_c11294	all6-vs-all610000713	7.04322e-05	0.00795731	gi|332027809|gb|EGI67874.1| E3 ubiquitin-protein ligase [Acromyrmex echinatior]	E3 ubiquitin-protein ligase	F:nucleic acid binding; F:zinc ion binding; P:metabolic process; F:ligase activity
#N/A	tcurvi-same-mixed-beh.fa_rep_c9129	all6-vs-all610000725	2.6261e-06	0.000359153	gi|332018827|gb|EGI59386.1| Putative RNA-binding protein EEED8.10 [Acromyrmex echinatior]	Putative RNA-binding protein EEED8.10	F:organic cyclic compound binding; F:heterocyclic compound binding
FBgn0259244	tcurvi-same-mixed-beh.fa_c551	all6-vs-all610000749	5.50035e-22	3.57317e-19	gi|332023475|gb|EGI63718.1| Collagen alpha-1(XXI) chain [Acromyrmex echinatior]	Collagen alpha-1(XXI) chain	C:collagen trimer
FBgn0263108	tcurvi-same-mixed-beh.fa_rep_c1581	all6-vs-all610000771	2.69537e-11	7.78215e-09	gi|307204530|gb|EFN83210.1| Longitudinals lacking protein, isoform G [Harpegnathos saltator]	Longitudinals lacking protein, isoform G	F:DNA binding
FBgn0039227	tcurvi-same-mixed-beh.fa_rep_c25335	all6-vs-all610000880	1.21568e-21	6.31789e-19	gi|332018144|gb|EGI58753.1| Protein polybromo-1 [Acromyrmex echinatior]	Protein polybromo-1	F:chromatin binding
FBgn0037448	tcurvi-same-mixed-beh.fa_rep_c2806	all6-vs-all610000951	5.45464e-32	5.66955e-29	gi|322793931|gb|EFZ17217.1| hypothetical protein SINV_80708 [Solenopsis invicta]	hypothetical protein SINV_80708	0
FBgn0032633	tcurvi-same-mixed-beh.fa_rep_c6638	all6-vs-all610000965	1.80465e-30	1.56313e-27	gi|340709272|ref|XP_003393235.1| PREDICTED: hypothetical protein LOC100649436 [Bombus terrestris]	PREDICTED: hypothetical protein LOC100649436	0
FBgn0259712	tcurvi-same-mixed-beh.fa_rep_c1644	all6-vs-all610001316	4.01122e-07	6.49122e-05	gi|332018938|gb|EGI59484.1| Serine/threonine-protein kinase ICK [Acromyrmex echinatior]	Serine/threonine-protein kinase ICK	F:ATP binding; F:protein serine/threonine kinase activity; P:protein phosphorylation
FBgn0027280	tcurvi-same-mixed-beh.fa_rep_c8678	all6-vs-all610001520	1.75553e-42	4.56175e-39	gi|332027274|gb|EGI67358.1| hypothetical protein G5I_04001 [Acromyrmex echinatior]	hypothetical protein G5I_04001	0
FBgn0259216	tcurvi-same-mixed-beh.fa_rep_c4919	all6-vs-all610001722	1.66158e-34	2.1588e-31	gi|607363658|gb|EZA57890.1| Rho GTPase-activating protein [Cerapachys biroi]	Rho GTPase-activating protein	P:signal transduction; C:intracellular
FBgn0039016	tcurvi-same-mixed-beh.fa_rep_c30530	all6-vs-all610001755	0.000246119	0.0272145	gi|332020119|gb|EGI60563.1| Endoribonuclease Dcr-1 [Acromyrmex echinatior]	Endoribonuclease Dcr-1	P:RNA phosphodiester bond hydrolysis, endonucleolytic; F:RNA binding; F:ribonuclease III activity; P:rRNA catabolic process; P:RNA processing
FBgn0019650	tcurvi-same-mixed-beh.fa_rep_c3152	all6-vs-all610001787	4.3047e-13	1.31597e-10	gi|383862169|ref|XP_003706556.1| PREDICTED: paired box protein Pax-6-like [Megachile rotundata]	PREDICTED: paired box protein Pax-6-like	P:regulation of transcription, DNA-templated; F:sequence-specific DNA binding
FBgn0052944	tcurvi-same-mixed-beh.fa_rep_c1951	all6-vs-all610001806	6.11281e-10	1.44401e-07	gi|607363545|gb|EZA57777.1| Serine/threonine-protein kinase 32B [Cerapachys biroi]	Serine/threonine-protein kinase 32B	F:ATP binding; F:protein serine/threonine kinase activity; P:protein phosphorylation
FBgn0032010	tcurvi-same-mixed-beh.fa_rep_c15375	all6-vs-all610002101	2.05817e-09	4.4568e-07	gi|307179450|gb|EFN67774.1| Outer dense fiber protein 3 [Camponotus floridanus]	Outer dense fiber protein 3	0
FBgn0085444	tcurvi-same-mixed-beh.fa_rep_c6789	all6-vs-all610002263	3.26109e-05	0.00385179	gi|332027382|gb|EGI67465.1| GON-4-like protein [Acromyrmex echinatior]	GON-4-like protein	F:DNA binding; F:chromatin binding
FBgn0031039	tcurvi-same-mixed-beh.fa_rep_c11847	all6-vs-all610002266	2.87497e-39	4.98041e-36	gi|307181255|gb|EFN68945.1| Solute carrier family 25 member 40 [Camponotus floridanus]	Solute carrier family 25 member 40	C:integral component of membrane; P:transport
FBgn0032129	tcurvi-same-mixed-beh.fa_rep_c1260	all6-vs-all610002631	1.0828e-07	2.00975e-05	gi|350404867|ref|XP_003487245.1| PREDICTED: hypothetical protein LOC100741061 [Bombus impatiens]	PREDICTED: hypothetical protein LOC100741061	C:membrane; P:proteolysis; F:serine-type peptidase activity
#N/A	tcurvi-same-mixed-beh.fa_rep_c16513	all6-vs-all610002993	4.55962e-30	3.38519e-27	gi|332016792|gb|EGI57613.1| Golgi integral membrane protein 4 [Acromyrmex echinatior]	Golgi integral membrane protein 4	0
FBgn0001186	tcurvi-same-mixed-beh.fa_rep_c5650	all6-vs-all610003098	1.93555e-10	5.02953e-08	gi|332024881|gb|EGI65069.1| Hexokinase type 2 [Acromyrmex echinatior]	Hexokinase type 2	F:ATP binding; P:glycolytic process; F:hexokinase activity; P:carbohydrate phosphorylation
FBgn0033354	Sample_412_C10_hfbr_Tcurvi_PF_(paired)_contig_14909	all6-vs-all610004112	9.80368e-07	0.000141527	gi|332022219|gb|EGI62534.1| Fanconi anemia group I protein-like protein [Acromyrmex echinatior]	Fanconi anemia group I protein-like protein	P:DNA repair
FBgn0036995	tcurvi-same-mixed-beh.fa_rep_c15611	all6-vs-all610004166	4.91185e-14	1.70179e-11	gi|322785634|gb|EFZ12289.1| hypothetical protein SINV_15897 [Solenopsis invicta]	hypothetical protein SINV_15897	0
FBgn0035146	Sample_413_E1_hfdr_Tcurvi_PF_(paired)_contig_3219	all6-vs-all610004415	1.20842e-07	2.16556e-05	gi|332028336|gb|EGI68383.1| SEC14-like protein 2 [Acromyrmex echinatior]	SEC14-like protein 2	C:integral component of membrane; P:transport
FBgn0030735	tcurvi-same-mixed-beh.fa_c26861	all6-vs-all610004465	1.45329e-05	0.00184213	gi|332021349|gb|EGI61723.1| Zinc finger FYVE domain-containing protein 1 [Acromyrmex echinatior]	Zinc finger FYVE domain-containing protein 1	F:GTP binding; C:nucleus; F:transcription factor activity, sequence-specific DNA binding; F:metal ion binding; P:transcription, DNA-templated; F:GTPase activity; P:obsolete GTP catabolic process; P:regulation of transcription, DNA-templated; F:sequence-specific DNA binding
FBgn0033005	tcurvi-same-mixed-beh.fa_rep_c6711	all6-vs-all610004475	6.61035e-07	9.81542e-05	gi|322794499|gb|EFZ17552.1| hypothetical protein SINV_07097 [Solenopsis invicta]	hypothetical protein SINV_07097	F:metal ion binding; P:proteolysis; F:peptidase activity
#N/A	tcurvi-same-mixed-beh.fa_rep_c30790	all6-vs-all610004520	1.73406e-05	0.0021457	gi|332021083|gb|EGI61470.1| Syntenin-1 [Acromyrmex echinatior]	Syntenin-1	0
FBgn0262517	tcurvi-same-mixed-beh.fa_rep_c45930	all6-vs-all610004589	4.52161e-05	0.00522195	gi|322796609|gb|EFZ19083.1| hypothetical protein SINV_80454 [Solenopsis invicta]	hypothetical protein SINV_80454	F:zinc ion binding
FBgn0005198	tcurvi-same-mixed-beh.fa_rep_c18523	all6-vs-all610004600	0.000299929	0.0324736	gi|332023061|gb|EGI63326.1| Tuberin [Acromyrmex echinatior]	Tuberin	P:regulation of small GTPase mediated signal transduction; F:GTPase activator activity; C:TSC1-TSC2 complex; P:negative regulation of TOR signaling; P:positive regulation of GTPase activity
FBgn0036615	tcurvi-same-mixed-beh.fa_rep_c16095	all6-vs-all610004985	3.71209e-14	1.39105e-11	gi|607362096|gb|EZA56356.1| putative tRNA threonylcarbamoyladenosine biosynthesis protein osgep [Cerapachys biroi]	putative tRNA threonylcarbamoyladenosine biosynthesis protein osgep	C:nucleus; F:transferase activity, transferring acyl groups other than amino-acyl groups; C:cytoplasm; F:metal ion binding; P:tRNA threonylcarbamoyladenosine modification
FBgn0037962	tcurvi-same-mixed-beh.fa_rep_c1494	all6-vs-all610005052	2.3888e-15	1.03455e-12	gi|332023056|gb|EGI63321.1| hypothetical protein G5I_08350 [Acromyrmex echinatior]	hypothetical protein G5I_08350	F:nucleic acid binding
FBgn0035501	tcurvi-same-mixed-beh.fa_rep_c5547	all6-vs-all610005103	4.75011e-08	9.49473e-06	gi|322787031|gb|EFZ13255.1| hypothetical protein SINV_10430 [Solenopsis invicta]	hypothetical protein SINV_10430	P:proteolysis; F:serine-type endopeptidase activity
FBgn0033904	tcurvi-same-mixed-beh.fa_rep_c7728	all6-vs-all610005333	4.95614e-11	1.35563e-08	gi|322798634|gb|EFZ20238.1| hypothetical protein SINV_09639 [Solenopsis invicta]	hypothetical protein SINV_09639	C:integral component of membrane; P:transport
FBgn0035041	tcurvi-same-mixed-beh.fa_c8476	all6-vs-all610005366	1.72355e-09	3.89448e-07	gi|383857865|ref|XP_003704424.1| PREDICTED: uncharacterized protein LOC100878076 [Megachile rotundata]	PREDICTED: uncharacterized protein LOC100878076	0
FBgn0053995	tcurvi-same-mixed-beh.fa_rep_c7729	all6-vs-all610005380	4.08557e-07	6.49122e-05	gi|332029968|gb|EGI69793.1| hypothetical protein G5I_01336 [Acromyrmex echinatior]	hypothetical protein G5I_01336	0
FBgn0015298	tcurvi-same-mixed-beh.fa_rep_c14850	all6-vs-all610005407	2.57901e-06	0.000359153	gi|322795981|gb|EFZ18605.1| hypothetical protein SINV_01964 [Solenopsis invicta]	hypothetical protein SINV_01964	P:SRP-dependent cotranslational protein targeting to membrane; C:signal recognition particle; F:7S RNA binding
FBgn0034052	Sample_411_C7_hfbr_Tcurvi_PF_(paired)_contig_6257	all6-vs-all610006318	5.94433e-06	0.000792119	gi|307184874|gb|EFN71152.1| Trypsin-7 [Camponotus floridanus]	Trypsin-7	F:serine-type peptidase activity
FBgn0040078	tcurvi-same-mixed-beh.fa_rep_c4962	all6-vs-all610006603	7.8366e-08	1.5084e-05	gi|322800156|gb|EFZ21241.1| hypothetical protein SINV_01535 [Solenopsis invicta]	hypothetical protein SINV_01535	F:ATP binding; F:ATP-dependent 5'-3' DNA helicase activity; P:DNA duplex unwinding
FBgn0085487	tcurvi-same-mixed-beh.fa_rep_c23273	all6-vs-all610007010	0.000386363	0.0409781	gi|307184873|gb|EFN71151.1| Mite allergen Der p 3 [Camponotus floridanus]	Mite allergen Der p 3	P:proteolysis; F:serine-type endopeptidase activity
FBgn0035290	tcurvi-same-mixed-beh.fa_rep_c1559	all6-vs-all610007578	3.39648e-16	1.60468e-13	gi|332025816|gb|EGI65973.1| X-linked retinitis pigmentosa GTPase regulator [Acromyrmex echinatior]	X-linked retinitis pigmentosa GTPase regulator	C:integral component of membrane; P:cell adhesion

## Sheet: SL-venny
Common in Pam and T.dul and T.pil		Common and only in Pam and T.dul		Common and only in Pam and T.pil		Common and only in T.dul and T.pil		Only in Pam	Only in T.dul	Only in T.pil		original	Pam	T.dul	T.pil
all6-vs-all610005052	gi|332023056|gb|EGI63321.1| hypothetical protein G5I_08350 [Acromyrmex echinatior]	all6-vs-all610000321	gi|332023970|gb|EGI64188.1| hypothetical protein G5I_07348 [Acromyrmex echinatior]	all6-vs-all610000304	gi|332027316|gb|EGI67400.1| Putative inorganic phosphate cotransporter [Acromyrmex echinatior]	all6-vs-all610002124	gi|332023053|gb|EGI63318.1| Growth inhibition and differentiation-related protein 88-like protein [Acromyrmex echinatior]	all6-vs-all610000170	all6-vs-all610000295	all6-vs-all610000200			all6-vs-all610000170	all6-vs-all610000295	all6-vs-all610000200
		all6-vs-all610006650	gi|332018729|gb|EGI59300.1| Circadian clock-controlled protein [Acromyrmex echinatior]	all6-vs-all610006506	gi|332029549|gb|EGI69438.1| Nephrin [Acromyrmex echinatior]			all6-vs-all610000196	all6-vs-all610000358	all6-vs-all610000365			all6-vs-all610000196	all6-vs-all610000321	all6-vs-all610000304
								all6-vs-all610000272	all6-vs-all610000466	all6-vs-all610000500			all6-vs-all610000272	all6-vs-all610000358	all6-vs-all610000365
								all6-vs-all610000314	all6-vs-all610000510	all6-vs-all610000631			all6-vs-all610000304	all6-vs-all610000466	all6-vs-all610000500
								all6-vs-all610000339	all6-vs-all610000635	all6-vs-all610000859			all6-vs-all610000314	all6-vs-all610000510	all6-vs-all610000631
								all6-vs-all610000384	all6-vs-all610001000	all6-vs-all610000918			all6-vs-all610000321	all6-vs-all610000635	all6-vs-all610000859
								all6-vs-all610000445	all6-vs-all610001090	all6-vs-all610000964			all6-vs-all610000339	all6-vs-all610001000	all6-vs-all610000918
								all6-vs-all610000477	all6-vs-all610001103	all6-vs-all610001041			all6-vs-all610000384	all6-vs-all610001090	all6-vs-all610000964
								all6-vs-all610000483	all6-vs-all610001177	all6-vs-all610001164			all6-vs-all610000445	all6-vs-all610001103	all6-vs-all610001041
								all6-vs-all610000599	all6-vs-all610001260	all6-vs-all610001459			all6-vs-all610000477	all6-vs-all610001177	all6-vs-all610001164
								all6-vs-all610000601	all6-vs-all610001268	all6-vs-all610001553			all6-vs-all610000483	all6-vs-all610001260	all6-vs-all610001459
								all6-vs-all610000644	all6-vs-all610001298	all6-vs-all610001907			all6-vs-all610000599	all6-vs-all610001268	all6-vs-all610001553
								all6-vs-all610000718	all6-vs-all610001307	all6-vs-all610001951			all6-vs-all610000601	all6-vs-all610001298	all6-vs-all610001907
								all6-vs-all610000760	all6-vs-all610001456	all6-vs-all610002137			all6-vs-all610000644	all6-vs-all610001307	all6-vs-all610001951
								all6-vs-all610000761	all6-vs-all610001537	all6-vs-all610002414			all6-vs-all610000718	all6-vs-all610001456	all6-vs-all610002124
								all6-vs-all610000762	all6-vs-all610001590	all6-vs-all610002450			all6-vs-all610000760	all6-vs-all610001537	all6-vs-all610002137
								all6-vs-all610000793	all6-vs-all610001783	all6-vs-all610002581			all6-vs-all610000761	all6-vs-all610001590	all6-vs-all610002414
								all6-vs-all610000828	all6-vs-all610001929	all6-vs-all610002582			all6-vs-all610000762	all6-vs-all610001783	all6-vs-all610002450
								all6-vs-all610000830	all6-vs-all610001940	all6-vs-all610002666			all6-vs-all610000793	all6-vs-all610001929	all6-vs-all610002581
								all6-vs-all610000847	all6-vs-all610001993	all6-vs-all610002843			all6-vs-all610000828	all6-vs-all610001940	all6-vs-all610002582
								all6-vs-all610000876	all6-vs-all610001996	all6-vs-all610003006			all6-vs-all610000830	all6-vs-all610001993	all6-vs-all610002666
								all6-vs-all610000881	all6-vs-all610002062	all6-vs-all610003156			all6-vs-all610000847	all6-vs-all610001996	all6-vs-all610002843
								all6-vs-all610000921	all6-vs-all610002231	all6-vs-all610003276			all6-vs-all610000876	all6-vs-all610002062	all6-vs-all610003006
								all6-vs-all610000947	all6-vs-all610002270	all6-vs-all610003682			all6-vs-all610000881	all6-vs-all610002124	all6-vs-all610003156
								all6-vs-all610000953	all6-vs-all610002292	all6-vs-all610004440			all6-vs-all610000921	all6-vs-all610002231	all6-vs-all610003276
								all6-vs-all610001011	all6-vs-all610002377	all6-vs-all610004804			all6-vs-all610000947	all6-vs-all610002270	all6-vs-all610003682
								all6-vs-all610001025	all6-vs-all610002382	all6-vs-all610004865			all6-vs-all610000953	all6-vs-all610002292	all6-vs-all610004440
								all6-vs-all610001030	all6-vs-all610002440	all6-vs-all610005398			all6-vs-all610001011	all6-vs-all610002377	all6-vs-all610004804
								all6-vs-all610001034	all6-vs-all610002927	all6-vs-all610005439			all6-vs-all610001025	all6-vs-all610002382	all6-vs-all610004865
								all6-vs-all610001062	all6-vs-all610003030	all6-vs-all610006501			all6-vs-all610001030	all6-vs-all610002440	all6-vs-all610005052
								all6-vs-all610001150	all6-vs-all610003217	all6-vs-all610007002			all6-vs-all610001034	all6-vs-all610002927	all6-vs-all610005398
								all6-vs-all610001153	all6-vs-all610003289	all6-vs-all610007027			all6-vs-all610001062	all6-vs-all610003030	all6-vs-all610005439
								all6-vs-all610001179	all6-vs-all610003324	all6-vs-all610007049			all6-vs-all610001150	all6-vs-all610003217	all6-vs-all610006501
								all6-vs-all610001211	all6-vs-all610003328	all6-vs-all610007175			all6-vs-all610001153	all6-vs-all610003289	all6-vs-all610006506
								all6-vs-all610001234	all6-vs-all610003504	all6-vs-all610007782			all6-vs-all610001179	all6-vs-all610003324	all6-vs-all610007002
								all6-vs-all610001237	all6-vs-all610003992				all6-vs-all610001211	all6-vs-all610003328	all6-vs-all610007027
								all6-vs-all610001277	all6-vs-all610004183				all6-vs-all610001234	all6-vs-all610003504	all6-vs-all610007049
								all6-vs-all610001280	all6-vs-all610004796				all6-vs-all610001237	all6-vs-all610003992	all6-vs-all610007175
								all6-vs-all610001303	all6-vs-all610004841				all6-vs-all610001277	all6-vs-all610004183	all6-vs-all610007782
								all6-vs-all610001433	all6-vs-all610005139				all6-vs-all610001280	all6-vs-all610004796
								all6-vs-all610001436	all6-vs-all610005316				all6-vs-all610001303	all6-vs-all610004841
								all6-vs-all610001447	all6-vs-all610005362				all6-vs-all610001433	all6-vs-all610005052
								all6-vs-all610001448	all6-vs-all610005420				all6-vs-all610001436	all6-vs-all610005139
								all6-vs-all610001454	all6-vs-all610006369				all6-vs-all610001447	all6-vs-all610005316
								all6-vs-all610001491	all6-vs-all610006629				all6-vs-all610001448	all6-vs-all610005362
								all6-vs-all610001497	all6-vs-all610006796				all6-vs-all610001454	all6-vs-all610005420
								all6-vs-all610001567	all6-vs-all610006933				all6-vs-all610001491	all6-vs-all610006369
								all6-vs-all610001580	all6-vs-all610006980				all6-vs-all610001497	all6-vs-all610006629
								all6-vs-all610001635	all6-vs-all610007026				all6-vs-all610001567	all6-vs-all610006650
								all6-vs-all610001695	all6-vs-all610007669				all6-vs-all610001580	all6-vs-all610006796
								all6-vs-all610001755	all6-vs-all610007686				all6-vs-all610001635	all6-vs-all610006933
								all6-vs-all610001765	all6-vs-all610007701				all6-vs-all610001695	all6-vs-all610006980
								all6-vs-all610001766	all6-vs-all610007887				all6-vs-all610001755	all6-vs-all610007026
								all6-vs-all610001810	all6-vs-all610008178				all6-vs-all610001765	all6-vs-all610007669
								all6-vs-all610001813					all6-vs-all610001766	all6-vs-all610007686
								all6-vs-all610001817					all6-vs-all610001810	all6-vs-all610007701
								all6-vs-all610001828					all6-vs-all610001813	all6-vs-all610007887
								all6-vs-all610001867					all6-vs-all610001817	all6-vs-all610008178
								all6-vs-all610001882					all6-vs-all610001828
								all6-vs-all610001896					all6-vs-all610001867
								all6-vs-all610001900					all6-vs-all610001882
								all6-vs-all610001906					all6-vs-all610001896
								all6-vs-all610001943					all6-vs-all610001900
								all6-vs-all610001949					all6-vs-all610001906
								all6-vs-all610001977					all6-vs-all610001943
								all6-vs-all610002073					all6-vs-all610001949
								all6-vs-all610002077					all6-vs-all610001977
								all6-vs-all610002116					all6-vs-all610002073
								all6-vs-all610002136					all6-vs-all610002077
								all6-vs-all610002140					all6-vs-all610002116
								all6-vs-all610002185					all6-vs-all610002136
								all6-vs-all610002193					all6-vs-all610002140
								all6-vs-all610002208					all6-vs-all610002185
								all6-vs-all610002230					all6-vs-all610002193
								all6-vs-all610002256					all6-vs-all610002208
								all6-vs-all610002259					all6-vs-all610002230
								all6-vs-all610002263					all6-vs-all610002256
								all6-vs-all610002264					all6-vs-all610002259
								all6-vs-all610002291					all6-vs-all610002263
								all6-vs-all610002387					all6-vs-all610002264
								all6-vs-all610002478					all6-vs-all610002291
								all6-vs-all610002568					all6-vs-all610002387
								all6-vs-all610002589					all6-vs-all610002478
								all6-vs-all610002602					all6-vs-all610002568
								all6-vs-all610002659					all6-vs-all610002589
								all6-vs-all610002670					all6-vs-all610002602
								all6-vs-all610002678					all6-vs-all610002659
								all6-vs-all610002692					all6-vs-all610002670
								all6-vs-all610002715					all6-vs-all610002678
								all6-vs-all610002717					all6-vs-all610002692
								all6-vs-all610002721					all6-vs-all610002715
								all6-vs-all610002739					all6-vs-all610002717
								all6-vs-all610002740					all6-vs-all610002721
								all6-vs-all610002751					all6-vs-all610002739
								all6-vs-all610002752					all6-vs-all610002740
								all6-vs-all610002753					all6-vs-all610002751
								all6-vs-all610002762					all6-vs-all610002752
								all6-vs-all610002766					all6-vs-all610002753
								all6-vs-all610002770					all6-vs-all610002762
								all6-vs-all610002785					all6-vs-all610002766
								all6-vs-all610002802					all6-vs-all610002770
								all6-vs-all610002806					all6-vs-all610002785
								all6-vs-all610002854					all6-vs-all610002802
								all6-vs-all610002948					all6-vs-all610002806
								all6-vs-all610002956					all6-vs-all610002854
								all6-vs-all610002959					all6-vs-all610002948
								all6-vs-all610002998					all6-vs-all610002956
								all6-vs-all610003005					all6-vs-all610002959
								all6-vs-all610003037					all6-vs-all610002998
								all6-vs-all610003040					all6-vs-all610003005
								all6-vs-all610003102					all6-vs-all610003037
								all6-vs-all610003103					all6-vs-all610003040
								all6-vs-all610003105					all6-vs-all610003102
								all6-vs-all610003136					all6-vs-all610003103
								all6-vs-all610003168					all6-vs-all610003105
								all6-vs-all610003173					all6-vs-all610003136
								all6-vs-all610003186					all6-vs-all610003168
								all6-vs-all610003193					all6-vs-all610003173
								all6-vs-all610003235					all6-vs-all610003186
								all6-vs-all610003293					all6-vs-all610003193
								all6-vs-all610003305					all6-vs-all610003235
								all6-vs-all610003308					all6-vs-all610003293
								all6-vs-all610003347					all6-vs-all610003305
								all6-vs-all610003376					all6-vs-all610003308
								all6-vs-all610003443					all6-vs-all610003347
								all6-vs-all610003473					all6-vs-all610003376
								all6-vs-all610003477					all6-vs-all610003443
								all6-vs-all610003533					all6-vs-all610003473
								all6-vs-all610003545					all6-vs-all610003477
								all6-vs-all610003571					all6-vs-all610003533
								all6-vs-all610003578					all6-vs-all610003545
								all6-vs-all610003592					all6-vs-all610003571
								all6-vs-all610003593					all6-vs-all610003578
								all6-vs-all610003858					all6-vs-all610003592
								all6-vs-all610003893					all6-vs-all610003593
								all6-vs-all610003949					all6-vs-all610003858
								all6-vs-all610003952					all6-vs-all610003893
								all6-vs-all610003989					all6-vs-all610003949
								all6-vs-all610004094					all6-vs-all610003952
								all6-vs-all610004141					all6-vs-all610003989
								all6-vs-all610004214					all6-vs-all610004094
								all6-vs-all610004230					all6-vs-all610004141
								all6-vs-all610004245					all6-vs-all610004214
								all6-vs-all610004289					all6-vs-all610004230
								all6-vs-all610004295					all6-vs-all610004245
								all6-vs-all610004344					all6-vs-all610004289
								all6-vs-all610004403					all6-vs-all610004295
								all6-vs-all610004496					all6-vs-all610004344
								all6-vs-all610004532					all6-vs-all610004403
								all6-vs-all610004541					all6-vs-all610004496
								all6-vs-all610004552					all6-vs-all610004532
								all6-vs-all610004589					all6-vs-all610004541
								all6-vs-all610004618					all6-vs-all610004552
								all6-vs-all610004641					all6-vs-all610004589
								all6-vs-all610004696					all6-vs-all610004618
								all6-vs-all610004704					all6-vs-all610004641
								all6-vs-all610004708					all6-vs-all610004696
								all6-vs-all610004710					all6-vs-all610004704
								all6-vs-all610004718					all6-vs-all610004708
								all6-vs-all610004887					all6-vs-all610004710
								all6-vs-all610004895					all6-vs-all610004718
								all6-vs-all610005018					all6-vs-all610004887
								all6-vs-all610005024					all6-vs-all610004895
								all6-vs-all610005031					all6-vs-all610005018
								all6-vs-all610005038					all6-vs-all610005024
								all6-vs-all610005057					all6-vs-all610005031
								all6-vs-all610005058					all6-vs-all610005038
								all6-vs-all610005077					all6-vs-all610005052
								all6-vs-all610005143					all6-vs-all610005057
								all6-vs-all610005160					all6-vs-all610005058
								all6-vs-all610005190					all6-vs-all610005077
								all6-vs-all610005298					all6-vs-all610005143
								all6-vs-all610006225					all6-vs-all610005160
								all6-vs-all610006227					all6-vs-all610005190
								all6-vs-all610006315					all6-vs-all610005298
								all6-vs-all610006318					all6-vs-all610006225
								all6-vs-all610006427					all6-vs-all610006227
								all6-vs-all610006462					all6-vs-all610006315
								all6-vs-all610006577					all6-vs-all610006318
								all6-vs-all610006580					all6-vs-all610006427
								all6-vs-all610006622					all6-vs-all610006462
								all6-vs-all610006716					all6-vs-all610006506
								all6-vs-all610006730					all6-vs-all610006577
								all6-vs-all610006745					all6-vs-all610006580
								all6-vs-all610006805					all6-vs-all610006622
								all6-vs-all610006873					all6-vs-all610006650
								all6-vs-all610006955					all6-vs-all610006716
								all6-vs-all610006997					all6-vs-all610006730
								all6-vs-all610007021					all6-vs-all610006745
								all6-vs-all610007093					all6-vs-all610006805
								all6-vs-all610007134					all6-vs-all610006873
								all6-vs-all610007218					all6-vs-all610006955
								all6-vs-all610007279					all6-vs-all610006997
								all6-vs-all610007291					all6-vs-all610007021
								all6-vs-all610007352					all6-vs-all610007093
								all6-vs-all610007369					all6-vs-all610007134
								all6-vs-all610007470					all6-vs-all610007218
								all6-vs-all610007516					all6-vs-all610007279
								all6-vs-all610007519					all6-vs-all610007291
								all6-vs-all610007539					all6-vs-all610007352
								all6-vs-all610007601					all6-vs-all610007369
								all6-vs-all610007739					all6-vs-all610007470
								all6-vs-all610007850					all6-vs-all610007516
								all6-vs-all610007881					all6-vs-all610007519
								all6-vs-all610007928					all6-vs-all610007539
								all6-vs-all610008116					all6-vs-all610007601
								all6-vs-all610008122					all6-vs-all610007739
								all6-vs-all610008153					all6-vs-all610007850
													all6-vs-all610007881
													all6-vs-all610007928
													all6-vs-all610008116
													all6-vs-all610008122
													all6-vs-all610008153

## Sheet: HO-venny
Common in T.ambi and T.curvi and T.longi		Common and only in T.ambi and T.curvi		Common and only in T.ambi and T.longi		Common and only in T.curvi and T.longi	Only in T.ambi	Only in T.curvi	Only in T.longi		original	T.ambi	T.curvi	T.longi
		all6-vs-all610000147	gi|322798669|gb|EFZ20273.1| hypothetical protein SINV_16002 [Solenopsis invicta]	all6-vs-all610004600	gi|332023061|gb|EGI63326.1| Tuberin [Acromyrmex echinatior]		all6-vs-all610000185	all6-vs-all610000487	all6-vs-all610000170			all6-vs-all610000147	all6-vs-all610000147	all6-vs-all610000170
		all6-vs-all610006318	gi|307184874|gb|EFN71152.1| Trypsin-7 [Camponotus floridanus]	Constitutive trypsin that is expressed 2 days after emergence, coinciding with host seeking behavior of the female, anopholes//digestion			all6-vs-all610000319	all6-vs-all610000596	all6-vs-all610000231			all6-vs-all610000185	all6-vs-all610000487	all6-vs-all610000231
							all6-vs-all610000379	all6-vs-all610000605	all6-vs-all610000321			all6-vs-all610000319	all6-vs-all610000596	all6-vs-all610000321
							all6-vs-all610000383	all6-vs-all610000627	all6-vs-all610000350			all6-vs-all610000379	all6-vs-all610000605	all6-vs-all610000350
							all6-vs-all610000445	all6-vs-all610000642	all6-vs-all610000411			all6-vs-all610000383	all6-vs-all610000627	all6-vs-all610000411
							all6-vs-all610000659	all6-vs-all610000657	all6-vs-all610000505			all6-vs-all610000445	all6-vs-all610000642	all6-vs-all610000505
							all6-vs-all610000713	all6-vs-all610000716	all6-vs-all610000559			all6-vs-all610000659	all6-vs-all610000657	all6-vs-all610000559
							all6-vs-all610000725	all6-vs-all610000763	all6-vs-all610000664			all6-vs-all610000713	all6-vs-all610000716	all6-vs-all610000664
							all6-vs-all610000749	all6-vs-all610000859	all6-vs-all610001026			all6-vs-all610000725	all6-vs-all610000763	all6-vs-all610001026
							all6-vs-all610000771	all6-vs-all610000865	all6-vs-all610001263			all6-vs-all610000749	all6-vs-all610000859	all6-vs-all610001263
							all6-vs-all610000880	all6-vs-all610000869	all6-vs-all610001298			all6-vs-all610000771	all6-vs-all610000865	all6-vs-all610001298
							all6-vs-all610000951	all6-vs-all610000870	all6-vs-all610001307			all6-vs-all610000880	all6-vs-all610000869	all6-vs-all610001307
							all6-vs-all610000965	all6-vs-all610000878	all6-vs-all610001517			all6-vs-all610000951	all6-vs-all610000870	all6-vs-all610001517
							all6-vs-all610001316	all6-vs-all610000896	all6-vs-all610001524			all6-vs-all610000965	all6-vs-all610000878	all6-vs-all610001524
							all6-vs-all610001520	all6-vs-all610000949	all6-vs-all610002013			all6-vs-all610001316	all6-vs-all610000896	all6-vs-all610002013
							all6-vs-all610001722	all6-vs-all610001183	all6-vs-all610002014			all6-vs-all610001520	all6-vs-all610000949	all6-vs-all610002014
							all6-vs-all610001755	all6-vs-all610001199	all6-vs-all610002073			all6-vs-all610001722	all6-vs-all610001183	all6-vs-all610002073
							all6-vs-all610001787	all6-vs-all610001279	all6-vs-all610002169			all6-vs-all610001755	all6-vs-all610001199	all6-vs-all610002169
							all6-vs-all610001806	all6-vs-all610001297	all6-vs-all610002341			all6-vs-all610001787	all6-vs-all610001279	all6-vs-all610002341
							all6-vs-all610002101	all6-vs-all610001301	all6-vs-all610002384			all6-vs-all610001806	all6-vs-all610001297	all6-vs-all610002384
							all6-vs-all610002263	all6-vs-all610001310	all6-vs-all610002433			all6-vs-all610002101	all6-vs-all610001301	all6-vs-all610002433
							all6-vs-all610002266	all6-vs-all610001342	all6-vs-all610002436			all6-vs-all610002263	all6-vs-all610001310	all6-vs-all610002436
							all6-vs-all610002631	all6-vs-all610001392	all6-vs-all610002439			all6-vs-all610002266	all6-vs-all610001342	all6-vs-all610002439
							all6-vs-all610002993	all6-vs-all610001486	all6-vs-all610002541			all6-vs-all610002631	all6-vs-all610001392	all6-vs-all610002541
							all6-vs-all610003098	all6-vs-all610001487	all6-vs-all610002695			all6-vs-all610002993	all6-vs-all610001486	all6-vs-all610002695
							all6-vs-all610004112	all6-vs-all610001504	all6-vs-all610002927			all6-vs-all610003098	all6-vs-all610001487	all6-vs-all610002927
							all6-vs-all610004166	all6-vs-all610001647	all6-vs-all610003102			all6-vs-all610004112	all6-vs-all610001504	all6-vs-all610003102
							all6-vs-all610004415	all6-vs-all610001656	all6-vs-all610003774			all6-vs-all610004166	all6-vs-all610001647	all6-vs-all610003774
							all6-vs-all610004465	all6-vs-all610001784	all6-vs-all610004253			all6-vs-all610004415	all6-vs-all610001656	all6-vs-all610004253
							all6-vs-all610004475	all6-vs-all610001832	all6-vs-all610004553			all6-vs-all610004465	all6-vs-all610001784	all6-vs-all610004553
							all6-vs-all610004520	all6-vs-all610002075	all6-vs-all610004632			all6-vs-all610004475	all6-vs-all610001832	all6-vs-all610004600
							all6-vs-all610004589	all6-vs-all610002206	all6-vs-all610004642			all6-vs-all610004520	all6-vs-all610002075	all6-vs-all610004632
							all6-vs-all610004985	all6-vs-all610002279	all6-vs-all610005059			all6-vs-all610004589	all6-vs-all610002206	all6-vs-all610004642
							all6-vs-all610005052	all6-vs-all610002322	all6-vs-all610005308			all6-vs-all610004600	all6-vs-all610002279	all6-vs-all610005059
							all6-vs-all610005103	all6-vs-all610002404	all6-vs-all610005362			all6-vs-all610004985	all6-vs-all610002322	all6-vs-all610005308
							all6-vs-all610005333	all6-vs-all610002630	all6-vs-all610005432			all6-vs-all610005052	all6-vs-all610002404	all6-vs-all610005362
							all6-vs-all610005366	all6-vs-all610002854	all6-vs-all610006866			all6-vs-all610005103	all6-vs-all610002630	all6-vs-all610005432
							all6-vs-all610005380	all6-vs-all610002983	all6-vs-all610007699			all6-vs-all610005333	all6-vs-all610002854	all6-vs-all610006866
							all6-vs-all610005407	all6-vs-all610003216	all6-vs-all610008006			all6-vs-all610005366	all6-vs-all610002983	all6-vs-all610007699
							all6-vs-all610006603	all6-vs-all610003224				all6-vs-all610005380	all6-vs-all610003216	all6-vs-all610008006
							all6-vs-all610007010	all6-vs-all610003227				all6-vs-all610005407	all6-vs-all610003224
							all6-vs-all610007578	all6-vs-all610003335				all6-vs-all610006318	all6-vs-all610003227
								all6-vs-all610003535				all6-vs-all610006603	all6-vs-all610003335
								all6-vs-all610003553				all6-vs-all610007010	all6-vs-all610003535
								all6-vs-all610003739				all6-vs-all610007578	all6-vs-all610003553
								all6-vs-all610003814					all6-vs-all610003739
								all6-vs-all610004111					all6-vs-all610003814
								all6-vs-all610004136					all6-vs-all610004111
								all6-vs-all610004251					all6-vs-all610004136
								all6-vs-all610004538					all6-vs-all610004251
								all6-vs-all610004738					all6-vs-all610004538
								all6-vs-all610004857					all6-vs-all610004738
								all6-vs-all610004983					all6-vs-all610004857
								all6-vs-all610005090					all6-vs-all610004983
								all6-vs-all610005204					all6-vs-all610005090
								all6-vs-all610005282					all6-vs-all610005204
								all6-vs-all610005429					all6-vs-all610005282
								all6-vs-all610005439					all6-vs-all610005429
								all6-vs-all610006315					all6-vs-all610005439
								all6-vs-all610006601					all6-vs-all610006315
								all6-vs-all610006855					all6-vs-all610006318
								all6-vs-all610007050					all6-vs-all610006601
								all6-vs-all610007233					all6-vs-all610006855
								all6-vs-all610007429					all6-vs-all610007050
								all6-vs-all610007547					all6-vs-all610007233
								all6-vs-all610007730					all6-vs-all610007429
								all6-vs-all610007762					all6-vs-all610007547
								all6-vs-all610007997					all6-vs-all610007730
								all6-vs-all610008024					all6-vs-all610007762
													all6-vs-all610007997
													all6-vs-all610008024
