# Supplementary material for: Species-specific genes under selection characterize the co-evolution of slavemaker and host lifestyles
Source: BMC Evol Biol. 2017 Dec 4;17:237. doi: 10.1186/s12862-017-1078-9 (PMC5715652; doi:10.1186/s12862-017-1078-9)
Supplement: Supplementary file 5 — KEGG pathways assigned to positively selected genes per branch. (XLSX 21 kb) [file 12862_2017_1078_MOESM5_ESM.xlsx]

## Sheet: Tamericanus
Tam
00010 Glycolysis / Gluconeogenesis
00040 Pentose and glucuronate interconversions
00051 Fructose and mannose metabolism
00052 Galactose metabolism
00073 Cutin, suberine and wax biosynthesis
00230 Purine metabolism
00240 Pyrimidine metabolism
00260 Glycine, serine and threonine metabolism
00270 Cysteine and methionine metabolism
00430 Taurine and hypotaurine metabolism
00450 Selenocompound metabolism
00460 Cyanoamino acid metabolism
00480 Glutathione metabolism
00510 N-Glycan biosynthesis
00513 Various types of N-glycan biosynthesis
00561 Glycerolipid metabolism
00563 Glycosylphosphatidylinositol(GPI)-anchor biosynthesis
00564 Glycerophospholipid metabolism
00565 Ether lipid metabolism
00590 Arachidonic acid metabolism
00600 Sphingolipid metabolism
00620 Pyruvate metabolism
00640 Propanoate metabolism
00680 Methane metabolism
00720 Carbon fixation pathways in prokaryotes
00983 Drug metabolism - other enzymes
03008 Ribosome biogenesis in eukaryotes
03010 Ribosome
03018 RNA degradation
03022 Basal transcription factors
03040 Spliceosome
03420 Nucleotide excision repair
03440 Homologous recombination
03450 Non-homologous end-joining
04010 MAPK signaling pathway
04014 Ras signaling pathway
04020 Calcium signaling pathway
04022 cGMP-PKG signaling pathway
04024 cAMP signaling pathway
04064 NF-kappa B signaling pathway
04071 Sphingolipid signaling pathway
04072 Phospholipase D signaling pathway
04110 Cell cycle
04114 Oocyte meiosis
04115 p53 signaling pathway
04122 Sulfur relay system
04144 Endocytosis
04146 Peroxisome
04151 PI3K-Akt signaling pathway
04212 Longevity regulating pathway - worm
04214 Apoptosis - fly
04261 Adrenergic signaling in cardiomyocytes
04270 Vascular smooth muscle contraction
04380 Osteoclast differentiation
04391 Hippo signaling pathway - fly
04530 Tight junction
04540 Gap junction
04611 Platelet activation
04620 Toll-like receptor signaling pathway
04621 NOD-like receptor signaling pathway
04666 Fc gamma R-mediated phagocytosis
04668 TNF signaling pathway
04713 Circadian entrainment
04724 Glutamatergic synapse
04730 Long-term depression
04912 GnRH signaling pathway
04914 Progesterone-mediated oocyte maturation
04921 Oxytocin signaling pathway
04924 Renin secretion
04970 Salivary secretion
04972 Pancreatic secretion

## Sheet: Tpilagens
Tpila
00020 Citrate cycle
00190 Oxidative phosphorylation
00330 Arginine and proline metabolism
03010 Ribosome
03022 Basal transcription factors
03420 Nucleotide excision repair
04011 MAPK signaling pathway - yeast
04072 Phospholipase D signaling pathway
04110 Cell cycle
04114 Oocyte meiosis
04115 p53 signaling pathway
04120 Ubiquitin mediated proteolysis
04141 Protein processing in endoplasmic reticulum
04144 Endocytosis
04151 PI3K-Akt signaling pathway
04214 Apoptosis - fly
04390 Hippo signaling pathway
04391 Hippo signaling pathway - fly
04510 Focal adhesion
04520 Adherens junction
04530 Tight junction
04540 Gap junction
04550 Signaling pathways regulating pluripotency of stem cells
04666 Fc gamma R-mediated phagocytosis
04670 Leukocyte transendothelial migration
04721 Synaptic vesicle cycle
04722 Neurotrophin signaling pathway
04810 Regulation of actin cytoskeleton
04914 Progesterone-mediated oocyte maturation
04961 Endocrine and other factor-regulated calcium reabsorption
04978 Mineral absorption

## Sheet: Tduloticus
Tdul
00330 Arginine and proline metabolism
00480 Glutathione metabolism
00510 N-Glycan biosynthesis
00513 Various types of N-glycan biosynthesis
00521 Streptomycin biosynthesis
00561 Glycerolipid metabolism
00562 Inositol phosphate metabolism
00564 Glycerophospholipid metabolism
00565 Ether lipid metabolism
00600 Sphingolipid metabolism
00980 Metabolism of xenobiotics by cytochrome P450
00982 Drug metabolism - cytochrome P450
03013 RNA transport
03015 mRNA surveillance pathway
03018 RNA degradation
03022 Basal transcription factors
03040 Spliceosome
03050 Proteasome
03410 Base excision repair
03420 Nucleotide excision repair
04012 ErbB signaling pathway
04013 MAPK signaling pathway - fly
04014 Ras signaling pathway
04015 Rap1 signaling pathway
04022 cGMP-PKG signaling pathway
04024 cAMP signaling pathway
04062 Chemokine signaling pathway
04066 HIF-1 signaling pathway
04068 FoxO signaling pathway
04070 Phosphatidylinositol signaling system
04071 Sphingolipid signaling pathway
04072 Phospholipase D signaling pathway
04080 Neuroactive ligand-receptor interaction
04110 Cell cycle
04111 Cell cycle - yeast
04113 Meiosis - yeast
04115 p53 signaling pathway
04130 SNARE interactions in vesicular transport
04141 Protein processing in endoplasmic reticulum
04144 Endocytosis
04150 mTOR signaling pathway
04151 PI3K-Akt signaling pathway
04152 AMPK signaling pathway
04210 Apoptosis
04211 Longevity regulating pathway
04213 Longevity regulating pathway - multiple species
04261 Adrenergic signaling in cardiomyocytes
04360 Axon guidance
04370 VEGF signaling pathway
04380 Osteoclast differentiation
04510 Focal adhesion
04550 Signaling pathways regulating pluripotency of stem cells
04611 Platelet activation
04620 Toll-like receptor signaling pathway
04630 Jak-STAT signaling pathway
04650 Natural killer cell mediated cytotoxicity
04660 T cell receptor signaling pathway
04662 B cell receptor signaling pathway
04664 Fc epsilon RI signaling pathway
04666 Fc gamma R-mediated phagocytosis
04668 TNF signaling pathway
04670 Leukocyte transendothelial migration
04722 Neurotrophin signaling pathway
04725 Cholinergic synapse
04728 Dopaminergic synapse
04750 Inflammatory mediator regulation of TRP channels
04810 Regulation of actin cytoskeleton
04910 Insulin signaling pathway
04912 GnRH signaling pathway
04914 Progesterone-mediated oocyte maturation
04915 Estrogen signaling pathway
04917 Prolactin signaling pathway
04919 Thyroid hormone signaling pathway
04921 Oxytocin signaling pathway
04923 Regulation of lipolysis in adipocytes
04960 Aldosterone-regulated sodium reabsorption
04973 Carbohydrate digestion and absorption
04975 Fat digestion and absorption

## Sheet: Tambiguus
T.ambi
00010 Glycolysis / Gluconeogenesis
00051 Fructose and mannose metabolism
00052 Galactose metabolism
00500 Starch and sucrose metabolism
00520 Amino sugar and nucleotide sugar metabolism
00521 Streptomycin biosynthesis
00524 Butirosin and neomycin biosynthesis
00970 Aminoacyl-tRNA biosynthesis
01100 Metabolic pathways
01110 Biosynthesis of secondary metabolites
01120 Microbial metabolism in diverse environments
01130 Biosynthesis of antibiotics
01200 Carbon metabolism
03060 Protein export
03460 Fanconi anemia pathway
04020 Calcium signaling pathway
04022 cGMP-PKG signaling pathway
04024 cAMP signaling pathway
04066 HIF-1 signaling pathway
04072 Phospholipase D signaling pathway
04080 Neuroactive ligand-receptor interaction
04115 p53 signaling pathway
04150 mTOR signaling pathway
04151 PI3K-Akt signaling pathway
04152 AMPK signaling pathway
04211 Longevity regulating pathway
04261 Adrenergic signaling in cardiomyocytes
04310 Wnt signaling pathway
04510 Focal adhesion
04512 ECM-receptor interaction
04550 Signaling pathways regulating pluripotency of stem cells
04910 Insulin signaling pathway
04919 Thyroid hormone signaling pathway
04922 Glucagon signaling pathway
04970 Salivary secretion
04972 Pancreatic secretion
04973 Carbohydrate digestion and absorption
04974 Protein digestion and absorption

## Sheet: Tcurvispinosus
Tcurvi
00020 Citrate cycle
00250 Alanine, aspartate and glutamate metabolism
00330 Arginine and proline metabolism
00520 Amino sugar and nucleotide sugar metabolism
00534 Glycosaminoglycan biosynthesis - heparan sulfate / heparin
00630 Glyoxylate and dicarboxylate metabolism
00720 Carbon fixation pathways in prokaryotes
00760 Nicotinate and nicotinamide metabolism
00910 Nitrogen metabolism
01100 Metabolic pathways
01110 Biosynthesis of secondary metabolites
01120 Microbial metabolism in diverse environments
01130 Biosynthesis of antibiotics
01200 Carbon metabolism
01210 2-Oxocarboxylic acid metabolism
01230 Biosynthesis of amino acids
03018 RNA degradation
03022 Basal transcription factors
03040 Spliceosome
03420 Nucleotide excision repair
03440 Homologous recombination
04010 MAPK signaling pathway
04014 Ras signaling pathway
04015 Rap1 signaling pathway
04022 cGMP-PKG signaling pathway
04024 cAMP signaling pathway
04062 Chemokine signaling pathway
04066 HIF-1 signaling pathway
04068 FoxO signaling pathway
04110 Cell cycle
04115 p53 signaling pathway
04139 Regulation of mitophagy - yeast
04142 Lysosome
04144 Endocytosis
04151 PI3K-Akt signaling pathway
04210 Apoptosis
04211 Longevity regulating pathway
04214 Apoptosis - fly
04215 Apoptosis - multiple species
04261 Adrenergic signaling in cardiomyocytes
04310 Wnt signaling pathway
04330 Notch signaling pathway
04350 TGF-beta signaling pathway
04512 ECM-receptor interaction
04520 Adherens junction
04630 Jak-STAT signaling pathway
04666 Fc gamma R-mediated phagocytosis
04668 TNF signaling pathway
04710 Circadian rhythm
04711 Circadian rhythm - fly
04720 Long-term potentiation
04728 Dopaminergic synapse
04810 Regulation of actin cytoskeleton
04911 Insulin secretion
04915 Estrogen signaling pathway
04916 Melanogenesis
04918 Thyroid hormone synthesis
04919 Thyroid hormone signaling pathway
04922 Glucagon signaling pathway
04925 Aldosterone synthesis and secretion

## Sheet: Tlongispinosus
tlongi
00220 Arginine biosynthesis
00240 Pyrimidine metabolism
00250 Alanine, aspartate and glutamate metabolism
00450 Selenocompound metabolism
00471 D-Glutamine and D-glutamate metabolism
00562 Inositol phosphate metabolism
00564 Glycerophospholipid metabolism
00590 Arachidonic acid metabolism
00900 Terpenoid backbone biosynthesis
01100 Metabolic pathways
01110 Biosynthesis of secondary metabolites
01130 Biosynthesis of antibiotics
03008 Ribosome biogenesis in eukaryotes
03013 RNA transport
03022 Basal transcription factors
04010 MAPK signaling pathway
04070 Phosphatidylinositol signaling system
04072 Phospholipase D signaling pathway
04080 Neuroactive ligand-receptor interaction
04115 p53 signaling pathway
04140 Regulation of autophagy
04144 Endocytosis
04145 Phagosome
04150 mTOR signaling pathway
04151 PI3K-Akt signaling pathway
04152 AMPK signaling pathway
04211 Longevity regulating pathway
04310 Wnt signaling pathway
04360 Axon guidance
04390 Hippo signaling pathway
04550 Signaling pathways regulating pluripotency of stem cells
04614 Renin-angiotensin system
04666 Fc gamma R-mediated phagocytosis
04724 Glutamatergic synapse
04726 Serotonergic synapse
04727 GABAergic synapse
04810 Regulation of actin cytoskeleton
04910 Insulin signaling pathway
04919 Thyroid hormone signaling pathway
04964 Proximal tubule bicarbonate reclamation
04972 Pancreatic secretion
04974 Protein digestion and absorption
04976 Bile secretion

## Sheet: Venny-hosts
Common in tlongi and Tcurvi and T.ambi	Common and only in tlongi and Tcurvi	Common and only in tlongi and T.ambi	Common and only in Tcurvi and T.ambi	Only in tlongi	Only in Tcurvi	Only in T.ambi
01100 Metabolic pathways	00250 Alanine, aspartate and glutamate metabolism	04072 Phospholipase D signaling pathway	00520 Amino sugar and nucleotide sugar metabolism	00220 Arginine biosynthesis	00020 Citrate cycle	00010 Glycolysis / Gluconeogenesis
01110 Biosynthesis of secondary metabolites	03022 Basal transcription factors	04080 Neuroactive ligand-receptor interaction	01120 Microbial metabolism in diverse environments	00240 Pyrimidine metabolism	00330 Arginine and proline metabolism	00051 Fructose and mannose metabolism
01130 Biosynthesis of antibiotics	04010 MAPK signaling pathway	04150 mTOR signaling pathway	01200 Carbon metabolism	00450 Selenocompound metabolism	00534 Glycosaminoglycan biosynthesis - heparan sulfate / heparin	00052 Galactose metabolism
04115 p53 signaling pathway	04144 Endocytosis	04152 AMPK signaling pathway	04022 cGMP-PKG signaling pathway	00471 D-Glutamine and D-glutamate metabolism	00630 Glyoxylate and dicarboxylate metabolism	00500 Starch and sucrose metabolism
04151 PI3K-Akt signaling pathway	04666 Fc gamma R-mediated phagocytosis	04550 Signaling pathways regulating pluripotency of stem cells	04024 cAMP signaling pathway	00562 Inositol phosphate metabolism	00720 Carbon fixation pathways in prokaryotes	00521 Streptomycin biosynthesis
04211 Longevity regulating pathway	04810 Regulation of actin cytoskeleton	04910 Insulin signaling pathway	04066 HIF-1 signaling pathway	00564 Glycerophospholipid metabolism	00760 Nicotinate and nicotinamide metabolism	00524 Butirosin and neomycin biosynthesis
04310 Wnt signaling pathway		04972 Pancreatic secretion	04261 Adrenergic signaling in cardiomyocytes	00590 Arachidonic acid metabolism	00910 Nitrogen metabolism	00970 Aminoacyl-tRNA biosynthesis
04919 Thyroid hormone signaling pathway		04974 Protein digestion and absorption	04512 ECM-receptor interaction	00900 Terpenoid backbone biosynthesis	01210 2-Oxocarboxylic acid metabolism	03060 Protein export
			04922 Glucagon signaling pathway	03008 Ribosome biogenesis in eukaryotes	01230 Biosynthesis of amino acids	03460 Fanconi anemia pathway
				03013 RNA transport	03018 RNA degradation	04020 Calcium signaling pathway
				04070 Phosphatidylinositol signaling system	03040 Spliceosome	04510 Focal adhesion
				04140 Regulation of autophagy	03420 Nucleotide excision repair	04970 Salivary secretion
				04145 Phagosome	03440 Homologous recombination	04973 Carbohydrate digestion and absorption
				04360 Axon guidance	04014 Ras signaling pathway
				04390 Hippo signaling pathway	04015 Rap1 signaling pathway
				04614 Renin-angiotensin system	04062 Chemokine signaling pathway
				04724 Glutamatergic synapse	04068 FoxO signaling pathway
				04726 Serotonergic synapse	04110 Cell cycle
				04727 GABAergic synapse	04139 Regulation of mitophagy - yeast
				04964 Proximal tubule bicarbonate reclamation	04142 Lysosome
				04976 Bile secretion	04210 Apoptosis
					04214 Apoptosis - fly
					04215 Apoptosis - multiple species
					04330 Notch signaling pathway
					04350 TGF-beta signaling pathway
					04520 Adherens junction
					04630 Jak-STAT signaling pathway
					04668 TNF signaling pathway
					04710 Circadian rhythm
					04711 Circadian rhythm - fly
					04720 Long-term potentiation
					04728 Dopaminergic synapse
					04911 Insulin secretion
					04915 Estrogen signaling pathway
					04916 Melanogenesis
					04918 Thyroid hormone synthesis
					04925 Aldosterone synthesis and secretion

## Sheet: Venny-slavemakers
Common in Tdul and Tpila and pam	Common and only in Tdul and Tpila	Common and only in Tdul and pam	Common and only in Tpila and pam	Only in Tdul	Only in Tpila	Only in pam
01100 Metabolic pathways	04530 Tight junction	00513 Various types of N-glycan biosynthesis	00230 Purine metabolism	00040 Pentose and glucuronate interconversions	00073 Cutin, suberine and wax biosynthesis	00051 Fructose and mannose metabolism
01110 Biosynthesis of secondary metabolites		00562 Inositol phosphate metabolism	01120 Microbial metabolism in diverse environments	00053 Ascorbate and aldarate metabolism	00130 Ubiquinone and other terpenoid-quinone biosynthesis	00220 Arginine biosynthesis
01130 Biosynthesis of antibiotics		00983 Drug metabolism - other enzymes	04010 MAPK signaling pathway	00140 Steroid hormone biosynthesis	00240 Pyrimidine metabolism	00250 Alanine, aspartate and glutamate metabolism
04144 Endocytosis		04070 Phosphatidylinositol signaling system	04015 Rap1 signaling pathway	00270 Cysteine and methionine metabolism	00280 Valine, leucine and isoleucine degradation	00330 Arginine and proline metabolism
		04110 Cell cycle	04020 Calcium signaling pathway	00310 Lysine degradation	00350 Tyrosine metabolism	00510 N-Glycan biosynthesis
		04111 Cell cycle - yeast	04080 Neuroactive ligand-receptor interaction	00480 Glutathione metabolism	00360 Phenylalanine metabolism	00511 Other glycan degradation
		04120 Ubiquitin mediated proteolysis	04146 Peroxisome	00500 Starch and sucrose metabolism	00627 Aminobenzoate degradation	00520 Amino sugar and nucleotide sugar metabolism
		04142 Lysosome	04214 Apoptosis - fly	00600 Sphingolipid metabolism	00640 Propanoate metabolism	00563 Glycosylphosphatidylinositol(GPI)-anchor biosynthesis
		04145 Phagosome	04520 Adherens junction	00830 Retinol metabolism	00760 Nicotinate and nicotinamide metabolism	00564 Glycerophospholipid metabolism
		04152 AMPK signaling pathway	04668 TNF signaling pathway	00860 Porphyrin and chlorophyll metabolism	00790 Folate biosynthesis	00590 Arachidonic acid metabolism
		04810 Regulation of actin cytoskeleton	04713 Circadian entrainment	00900 Terpenoid backbone biosynthesis	02020 Two-component system	00710 Carbon fixation in photosynthetic organisms
		04911 Insulin secretion	04912 GnRH signaling pathway	00980 Metabolism of xenobiotics by cytochrome P450	04012 ErbB signaling pathway	00970 Aminoacyl-tRNA biosynthesis
				00982 Drug metabolism - cytochrome P450	04062 Chemokine signaling pathway	01200 Carbon metabolism
				02010 ABC transporters	04139 Regulation of mitophagy - yeast	01210 2-Oxocarboxylic acid metabolism
				04068 FoxO signaling pathway	04141 Protein processing in endoplasmic reticulum	01230 Biosynthesis of amino acids
				04071 Sphingolipid signaling pathway	04212 Longevity regulating pathway - worm	03008 Ribosome biogenesis in eukaryotes
				04140 Regulation of autophagy	04380 Osteoclast differentiation	03010 Ribosome
				04614 Renin-angiotensin system	04390 Hippo signaling pathway	03013 RNA transport
				04640 Hematopoietic cell lineage	04391 Hippo signaling pathway - fly	03018 RNA degradation
				04711 Circadian rhythm - fly	04620 Toll-like receptor signaling pathway	03022 Basal transcription factors
				04726 Serotonergic synapse	04660 T cell receptor signaling pathway	03030 DNA replication
				04976 Bile secretion	04664 Fc epsilon RI signaling pathway	03040 Spliceosome
					04722 Neurotrophin signaling pathway	03050 Proteasome
					04919 Thyroid hormone signaling pathway	03410 Base excision repair
					04925 Aldosterone synthesis and secretion	03420 Nucleotide excision repair
						03430 Mismatch repair
						03440 Homologous recombination
						03450 Non-homologous end-joining
						03460 Fanconi anemia pathway
						04014 Ras signaling pathway
						04060 Cytokine-cytokine receptor interaction
						04066 HIF-1 signaling pathway
						04113 Meiosis - yeast
						04114 Oocyte meiosis
						04151 PI3K-Akt signaling pathway
						04210 Apoptosis
						04213 Longevity regulating pathway - multiple species
						04215 Apoptosis - multiple species
						04261 Adrenergic signaling in cardiomyocytes
						04310 Wnt signaling pathway
						04320 Dorso-ventral axis formation
						04510 Focal adhesion
						04550 Signaling pathways regulating pluripotency of stem cells
						04721 Synaptic vesicle cycle
						04725 Cholinergic synapse
						04730 Long-term depression
						04742 Taste transduction
						04914 Progesterone-mediated oocyte maturation
						04970 Salivary secretion
						04971 Gastric acid secretion
						04972 Pancreatic secretion
						04974 Protein digestion and absorption
